# Supplementary material for: 6-Bromo-1,3-dimethyl-1H-imidazo[4,5-b]pyridin-2(3H)-one
Source: Acta Crystallogr Sect E Struct Rep Online. 2010 Jul 3;66(Pt 8):o1904. doi: 10.1107/S1600536810025134 (PMC3007224; doi:10.1107/S1600536810025134)
Supplement: Supplementary file 2 [file e-66-o1904-Isup2.hkl]

# 
# h,k,l, Fc-squared, Fo-squared, sigma(Fo-squared) and status flag 
# 
data_I
_shelx_title '  P21/c' 
_shelx_refln_list_code          4 
_shelx_F_calc_maximum      315.16 
_exptl_crystal_F_000       960.00 
_reflns_d_resolution_high  0.7107 
 
loop_ 
 _symmetry_equiv_pos_as_xyz 
 'x, y, z' 
 '-x, y+1/2, -z+1/2' 
 '-x, -y, -z' 
 'x, -y-1/2, z-1/2' 
 
_cell_length_a    21.7981 
_cell_length_b     3.9929 
_cell_length_c    20.6636 
_cell_angle_alpha  90.000 
_cell_angle_beta   95.398 
_cell_angle_gamma  90.000 
 
_shelx_F_squared_multiplier     1.000 
 
loop_ 
 _refln_index_h 
 _refln_index_k 
 _refln_index_l 
 _refln_F_squared_calc 
 _refln_F_squared_meas 
 _refln_F_squared_sigma 
 _refln_observed_status 
   3   0   0      172.00      178.71      9.23 o 
   4   0   0    56993.06    53623.21    995.54 o 
   5   0   0       70.09       58.54      3.46 o 
   7   0   0      240.78      261.46      7.56 o 
   8   0   0    12194.42    12190.01    227.77 o 
   9   0   0      725.62      693.04     16.64 o 
  10   0   0    19592.34    19938.74    533.63 o 
  11   0   0      116.69      124.66      8.62 o 
  12   0   0     8614.68     8623.25    165.58 o 
  13   0   0      644.61      675.10     18.82 o 
  14   0   0      185.05      188.85     10.19 o 
  15   0   0      721.71      677.89     20.11 o 
  16   0   0     6447.11     6633.93    129.86 o 
  17   0   0        2.23        2.45      9.42 o 
  18   0   0      965.09      984.38     47.31 o 
  19   0   0      620.20      638.93     24.38 o 
  20   0   0     3089.76     3075.25    186.11 o 
  21   0   0      112.91      109.76     25.36 o 
  22   0   0      647.34      682.09     34.67 o 
  23   0   0        2.96      -12.61     21.64 o 
  24   0   0      307.35      304.24     43.08 o 
  25   0   0      131.09       87.95     41.99 o 
  26   0   0      124.74      154.45     46.45 o 
  27   0   0      137.56      113.65     44.07 o 
  28   0   0      820.02      846.20     71.47 o 
  29   0   0       12.05      -18.26     50.52 o 
  30   0   0       70.59       43.38     51.02 o 
   1   1   0     9916.02    10286.18    168.99 o 
   2   1   0    19087.88    19857.37    274.61 o 
   3   1   0       47.56       54.23      2.95 o 
   4   1   0     4219.28     4203.05     52.31 o 
   5   1   0     7546.30     7912.36    111.01 o 
   6   1   0      758.79      774.09     10.35 o 
   7   1   0      655.04      717.18     10.68 o 
   8   1   0    12254.39    12676.87    157.31 o 
   9   1   0     1403.33     1295.95     19.29 o 
  10   1   0     5376.97     5501.43    150.10 o 
  11   1   0      432.89      464.34     10.20 o 
  12   1   0     2200.42     2298.09     31.01 o 
  13   1   0        0.80        8.58      4.96 o 
  14   1   0     3056.52     3010.50     46.34 o 
  15   1   0      409.30      394.08     11.03 o 
  16   1   0     1130.23     1116.84     27.91 o 
  17   1   0     1526.06     1598.02     28.26 o 
  18   1   0     1579.29     1582.97     28.42 o 
  19   1   0        8.45       -0.61     10.20 o 
  20   1   0      635.20      641.86     26.90 o 
  21   1   0     1227.09     1217.12     41.16 o 
  22   1   0       43.83       30.64     18.35 o 
  23   1   0       65.20       59.91     20.16 o 
  24   1   0      361.38      373.27     26.88 o 
  25   1   0       65.90       39.02     23.77 o 
  26   1   0      214.34      182.06     25.71 o 
  27   1   0        1.42      -42.45     28.30 o 
  28   1   0       14.40      -22.36     32.34 o 
  29   1   0       47.86       45.00     37.08 o 
  30   1   0       43.36       24.22     55.19 o 
   0   2   0      261.03      278.07      9.65 o 
   1   2   0     5009.23     4885.94    127.78 o 
   2   2   0       48.75       58.92     10.92 o 
   3   2   0       77.89       80.50      9.43 o 
   4   2   0      625.95      637.53     39.80 o 
   5   2   0     7105.95     7281.41    120.70 o 
   6   2   0      230.65      279.53     13.33 o 
   7   2   0     1203.76     1127.71     20.81 o 
   8   2   0        4.36        1.61      4.48 o 
   9   2   0     1364.28     1468.18     23.49 o 
  10   2   0       20.54        7.86      5.52 o 
  11   2   0     1364.20     1315.30     23.81 o 
  12   2   0      830.09      845.90     19.09 o 
  13   2   0      471.16      455.87     11.27 o 
  14   2   0      759.00      802.21     17.79 o 
  15   2   0      376.47      369.18     13.86 o 
  16   2   0      617.27      621.45     19.09 o 
  17   2   0      406.32      433.95     15.80 o 
  18   2   0      204.28      196.72     15.19 o 
  19   2   0       50.86       22.08     13.37 o 
  20   2   0       24.53       34.21     17.61 o 
  21   2   0       53.32       42.53     19.18 o 
  22   2   0      203.69      230.83     28.39 o 
  23   2   0       82.68       54.46     27.06 o 
  24   2   0       17.19       18.31     39.31 o 
  25   2   0        0.01      -23.72     28.14 o 
  26   2   0      198.50      159.15     33.83 o 
  27   2   0        4.15        2.67     71.52 o 
  28   2   0        4.35      -45.90     34.73 o 
   1   3   0     1061.05     1023.37     26.77 o 
   2   3   0      958.68     1002.69     31.58 o 
   3   3   0     2898.26     2758.28     77.97 o 
   4   3   0      714.18      741.41     27.02 o 
   5   3   0      570.55      588.03     24.85 o 
   6   3   0      188.00      182.59     14.63 o 
   7   3   0      917.96      871.93     19.76 o 
   8   3   0      421.37      417.52     12.01 o 
   9   3   0     2016.68     2051.91     37.31 o 
  10   3   0      193.79      185.36     10.32 o 
  11   3   0       43.71       45.76     15.89 o 
  12   3   0      472.08      464.50     19.88 o 
  13   3   0      467.42      422.71     19.38 o 
  14   3   0      322.14      337.03     18.89 o 
  15   3   0      141.68      123.50     16.63 o 
  16   3   0       64.74       68.79     11.44 o 
  17   3   0        1.59        1.76     20.68 o 
  18   3   0      285.35      315.12     20.37 o 
  19   3   0      216.93      252.60     20.25 o 
  20   3   0       20.83       24.57     32.11 o 
  21   3   0      140.61      155.94     29.70 o 
  22   3   0        7.70       23.58     28.34 o 
  23   3   0       88.12      136.19     29.92 o 
  24   3   0      223.67      225.26     35.37 o 
  25   3   0      110.05       72.58     35.44 o 
   0   4   0       44.46       26.01     17.27 o 
   1   4   0       18.79       19.53     11.97 o 
   2   4   0       34.26       53.85     20.60 o 
   3   4   0        0.05       -4.42     11.20 o 
   4   4   0        5.35       18.55     10.79 o 
   5   4   0       19.03       19.47     10.63 o 
   6   4   0      189.86      207.18     10.64 o 
   7   4   0        4.96        2.89      9.86 o 
   8   4   0        1.54        0.71     11.08 o 
   9   4   0       26.07       26.03     12.17 o 
  10   4   0        7.38        6.44     13.07 o 
  11   4   0      168.95      157.02     15.64 o 
  12   4   0       83.84       90.14     15.37 o 
  13   4   0        0.24      -13.31     15.07 o 
  14   4   0       26.95       19.12     23.17 o 
  15   4   0       68.91       72.46     17.94 o 
  16   4   0        8.25      -16.04     22.17 o 
  17   4   0        5.34       -6.69     22.39 o 
  18   4   0       56.24      109.59     26.46 o 
  19   4   0        0.92       -2.72     25.52 o 
  20   4   0       21.35       25.67     27.51 o 
  21   4   0       21.34       25.36     30.36 o 
   1   5   0       99.57      106.92     32.31 o 
   2   5   0        3.57        3.05     18.21 o 
   3   5   0      136.13      194.81     19.90 o 
   4   5   0        0.14      -16.73     16.78 o 
   5   5   0       11.55       54.99     32.86 o 
   6   5   0        8.43       11.61     31.37 o 
   7   5   0       41.53       40.60     34.25 o 
   8   5   0        0.29       11.42     34.15 o 
   9   5   0      228.32      178.97     40.10 o 
  10   5   0        4.10       44.07     38.41 o 
  11   5   0       17.07       42.68     40.40 o 
  12   5   0       13.46        9.33     38.61 o 
  13   5   0       32.42       -0.79     42.48 o 
 -30   1   1        5.71       36.83     53.90 o 
 -29   1   1        2.07       58.12     37.02 o 
 -28   1   1      108.68       98.23     37.87 o 
 -27   1   1        7.87        0.34     32.36 o 
 -26   1   1      127.99      171.14     25.36 o 
 -25   1   1      221.52      195.83     24.70 o 
 -24   1   1       11.47       -1.53     19.75 o 
 -23   1   1      612.99      625.04     29.53 o 
 -22   1   1      605.58      608.44     29.28 o 
 -21   1   1       13.02       19.30     18.29 o 
 -20   1   1      978.93      911.10     33.47 o 
 -19   1   1      460.71      509.54     17.77 o 
 -18   1   1        6.40        1.27      8.01 o 
 -17   1   1     4358.78     4464.83     67.78 o 
 -16   1   1     4283.45     4391.42     66.44 o 
 -15   1   1      101.89      106.39      7.51 o 
 -14   1   1     1431.30     1385.61     24.10 o 
 -13   1   1      301.85      265.64      7.84 o 
 -12   1   1     3309.07     3503.89     45.88 o 
 -11   1   1    11844.71    12181.09    162.77 o 
 -10   1   1     4180.57     4146.48     61.05 o 
  -9   1   1      222.17      202.39      6.03 o 
  -8   1   1        2.07       -1.77      2.97 o 
  -7   1   1     3589.11     3629.13     46.06 o 
  -6   1   1     3150.35     3193.07     38.32 o 
  -5   1   1      652.71      577.54      9.82 o 
  -4   1   1    11930.22    12535.68    163.77 o 
  -3   1   1     5860.36     6010.58     84.02 o 
  -2   1   1     6347.26     6752.60    101.71 o 
  -1   1   1    27315.13    27467.43    503.98 o 
   0   1   1     1113.05     1105.91     19.49 o 
   1   1   1     1116.39     1318.40     20.66 o 
   2   1   1     3221.80     3244.13     54.07 o 
   3   1   1    65361.96    61161.30   2234.37 o 
   4   1   1      149.05      147.85      3.30 o 
   5   1   1     7875.50     7922.79     92.87 o 
   6   1   1     7185.35     7513.55     93.65 o 
   7   1   1      504.47      533.89      8.15 o 
   8   1   1       26.66       31.49      2.91 o 
   9   1   1    14665.34    14852.82    175.74 o 
  10   1   1       16.44        9.66      2.96 o 
  11   1   1     7727.52     7764.04    104.59 o 
  12   1   1     1490.47     1463.53     22.40 o 
  13   1   1        4.74        1.44      4.30 o 
  14   1   1      482.65      546.85     11.85 o 
  15   1   1      748.30      736.23     14.47 o 
  16   1   1     1310.17     1352.13     23.48 o 
  17   1   1     1441.94     1433.81     23.88 o 
  18   1   1      404.61      381.68     15.19 o 
  19   1   1        3.46       -1.22     10.29 o 
  20   1   1       55.09       41.71     18.44 o 
  21   1   1       89.83      101.22     19.10 o 
  22   1   1      397.16      349.22     24.92 o 
  23   1   1       56.06       45.56     20.48 o 
  24   1   1        1.16       11.20     20.30 o 
  25   1   1      118.84      159.52     30.23 o 
  26   1   1       49.35       35.87     24.06 o 
  27   1   1       50.83       73.41     31.20 o 
  28   1   1       18.53       34.44     35.22 o 
  29   1   1        5.57        7.47     36.38 o 
 -28   2   1       63.31      106.84     44.62 o 
 -27   2   1       36.02       91.38     33.84 o 
 -26   2   1      184.35      144.71     93.90 o 
 -25   2   1       36.16       48.00     30.98 o 
 -24   2   1      176.09      197.66     33.40 o 
 -23   2   1        0.49       -4.96     25.40 o 
 -22   2   1       10.18       29.02     24.78 o 
 -21   2   1      236.69      277.93     29.50 o 
 -20   2   1      657.27      626.08     53.38 o 
 -19   2   1      330.53      279.73     22.87 o 
 -18   2   1     1217.36     1200.90     32.74 o 
 -17   2   1        7.54       16.95      7.96 o 
 -16   2   1        9.25       18.83      8.00 o 
 -15   2   1     1987.92     1934.53     34.53 o 
 -14   2   1     2502.92     2526.00     42.73 o 
 -13   2   1      836.14      885.62     17.19 o 
 -12   2   1     3759.31     3738.82     59.74 o 
 -11   2   1     2326.02     2439.09     40.16 o 
 -10   2   1        0.38       -4.23      5.43 o 
  -9   2   1     4100.42     4186.68     60.66 o 
  -8   2   1     3477.05     3274.02     56.58 o 
  -7   2   1      588.18      616.87     11.32 o 
  -6   2   1     7846.41     8040.85    113.15 o 
  -5   2   1     2802.31     2753.99     42.65 o 
  -4   2   1      238.35      262.28     11.12 o 
  -3   2   1     2502.23     2624.46     59.26 o 
  -2   2   1     7256.56     7237.95    154.55 o 
  -1   2   1      308.79      304.93      7.96 o 
   0   2   1      832.56      913.63     25.97 o 
   1   2   1    13946.40    14011.20    363.12 o 
   2   2   1     1139.21     1083.24     31.48 o 
   3   2   1      565.48      501.71     36.28 o 
   4   2   1     1970.77     2137.04     44.41 o 
   5   2   1      375.44      426.54     23.61 o 
   6   2   1      149.01      148.84      6.58 o 
   7   2   1    10577.36    11007.06    154.48 o 
   8   2   1     1582.82     1544.44     40.34 o 
   9   2   1      440.89      379.56     11.10 o 
  10   2   1     1008.53     1089.47     22.34 o 
  11   2   1     1169.92     1210.55     31.50 o 
  12   2   1        6.20       -9.71      7.30 o 
  13   2   1     2783.90     2845.51     47.29 o 
  14   2   1      324.41      280.29     11.74 o 
  15   2   1      259.46      246.51     18.08 o 
  16   2   1      403.85      423.01     15.04 o 
  17   2   1      876.71      864.82     23.45 o 
  18   2   1       27.41       60.05     15.33 o 
  19   2   1     1246.71     1228.17     33.58 o 
  20   2   1       44.90        2.32     18.35 o 
  21   2   1       66.09       65.68     19.58 o 
  22   2   1       53.41      100.91     25.10 o 
  23   2   1      407.44      382.03     33.78 o 
  24   2   1       32.68        5.29     30.27 o 
  25   2   1       93.27       84.40     31.35 o 
  26   2   1       12.70      -27.12     29.76 o 
  27   2   1       88.65       86.24     47.15 o 
  28   2   1        9.91        5.44     34.04 o 
 -25   3   1       40.06       40.99     34.34 o 
 -24   3   1       17.23       -3.38     31.84 o 
 -23   3   1       10.96       -9.99     28.99 o 
 -22   3   1       12.90       -3.65     27.40 o 
 -21   3   1      162.26       98.10     27.66 o 
 -20   3   1       37.10       17.30     25.68 o 
 -19   3   1      104.25       86.69     18.16 o 
 -18   3   1       44.54       40.01     16.54 o 
 -17   3   1       55.81       59.06     14.83 o 
 -16   3   1      177.97      165.01     13.27 o 
 -15   3   1      877.74      846.41     30.46 o 
 -14   3   1      368.08      365.83     21.86 o 
 -13   3   1      588.19      607.85     27.78 o 
 -12   3   1        4.85       12.13     11.83 o 
 -11   3   1      336.86      350.88     16.54 o 
 -10   3   1      125.57      150.16     19.17 o 
  -9   3   1     1211.02     1215.61     24.24 o 
  -8   3   1      851.56      824.51     20.17 o 
  -7   3   1      609.31      570.21     15.21 o 
  -6   3   1      425.31      405.14     15.98 o 
  -5   3   1        2.89        2.42      5.13 o 
  -4   3   1      729.08      733.73     45.46 o 
  -3   3   1     1048.62     1078.61     22.90 o 
  -2   3   1     2898.10     2886.58     54.87 o 
  -1   3   1     1301.47     1256.10     25.67 o 
   0   3   1        8.52       -5.52      5.95 o 
   1   3   1       23.46       11.36      8.60 o 
   2   3   1     1610.35     1478.04     43.44 o 
   3   3   1     1079.31     1040.35     33.44 o 
   4   3   1      788.26      792.27     28.92 o 
   5   3   1      729.71      732.36     28.49 o 
   6   3   1        9.06      -18.20     12.13 o 
   7   3   1       91.93       78.75      9.98 o 
   8   3   1      878.02      820.98     23.43 o 
   9   3   1     1721.49     1711.49     31.76 o 
  10   3   1      539.04      545.04     16.83 o 
  11   3   1      136.46      127.42     13.54 o 
  12   3   1      177.38      149.75     13.68 o 
  13   3   1      241.82      224.40     15.53 o 
  14   3   1      123.65      156.27     18.43 o 
  15   3   1      784.25      745.10     28.09 o 
  16   3   1      217.21      214.95     14.28 o 
  17   3   1      158.79      157.68     16.39 o 
  18   3   1       31.23       27.81     15.77 o 
  19   3   1      232.68      200.91     19.80 o 
  20   3   1       32.45       30.59     25.49 o 
  21   3   1      117.47      133.59     27.44 o 
  22   3   1       30.35       24.79     27.54 o 
  23   3   1       20.28       48.76     34.64 o 
  24   3   1       19.12       39.95     32.01 o 
  25   3   1        1.65      -21.76     50.77 o 
 -21   4   1       48.85       42.14     29.99 o 
 -20   4   1       49.55       36.03     28.03 o 
 -19   4   1      109.97      105.13     29.03 o 
 -18   4   1        0.08      -34.76     25.04 o 
 -17   4   1       71.63       26.05     24.51 o 
 -16   4   1      234.13      237.39     39.11 o 
 -15   4   1       33.32       49.05     18.07 o 
 -14   4   1       88.50       92.60     17.64 o 
 -13   4   1      490.55      471.07     22.84 o 
 -12   4   1       64.10       53.68     15.29 o 
 -11   4   1       24.06       20.00     14.36 o 
 -10   4   1      531.54      507.80     21.37 o 
  -9   4   1       34.72       25.31     14.39 o 
  -8   4   1      210.03      206.96     13.84 o 
  -7   4   1      463.87      460.81     18.43 o 
  -6   4   1      686.47      685.21     27.66 o 
  -5   4   1      103.62       99.07     13.29 o 
  -4   4   1      670.74      654.50     25.95 o 
  -3   4   1      234.40      230.84     15.41 o 
  -2   4   1       46.10       41.92     12.41 o 
  -1   4   1      208.63      210.56     15.15 o 
   0   4   1     1132.41     1149.21     36.79 o 
   1   4   1       31.51       55.97     11.80 o 
   2   4   1      961.45      989.24     32.82 o 
   3   4   1       48.32        7.05     21.24 o 
   4   4   1       43.72       37.42     21.64 o 
   5   4   1      454.34      456.10     33.85 o 
   6   4   1      758.79      800.74     49.63 o 
   7   4   1        2.31        2.73     14.21 o 
   8   4   1     1040.73     1053.50     30.65 o 
   9   4   1       21.98       28.13     11.80 o 
  10   4   1      122.50      112.22     13.49 o 
  11   4   1      242.79      225.66     16.29 o 
  12   4   1      759.15      772.20     28.18 o 
  13   4   1        0.91       -3.82     15.04 o 
  14   4   1      128.56      149.48     18.03 o 
  15   4   1        7.58      -19.77     16.41 o 
  16   4   1       11.51        4.93     21.63 o 
  17   4   1       57.75       44.97     24.18 o 
  18   4   1      229.77      250.41     28.71 o 
  19   4   1        9.09       -3.77     25.18 o 
  20   4   1       68.38       61.02     29.04 o 
  21   4   1        7.39      -16.55     45.26 o 
 -13   5   1        3.11        3.87     43.08 o 
 -12   5   1      149.58      141.84     44.37 o 
 -11   5   1       46.51       51.12     38.12 o 
 -10   5   1       23.31       -1.39     37.42 o 
  -9   5   1      114.73      138.37     40.20 o 
  -8   5   1      281.81      289.74     42.38 o 
  -7   5   1       13.66       -2.78     34.34 o 
  -6   5   1       12.01      -18.65     18.40 o 
  -5   5   1      195.98      233.22     22.09 o 
  -4   5   1       28.77       27.74     18.01 o 
  -3   5   1       83.15      145.89     19.88 o 
  -2   5   1      141.67      157.60     19.70 o 
  -1   5   1        0.09       -4.96     21.54 o 
   0   5   1       49.65       47.49     18.74 o 
   1   5   1      112.76      140.18     28.39 o 
   2   5   1      104.38      113.51     18.62 o 
   3   5   1       90.84      109.56     17.99 o 
   4   5   1      108.30       98.27     32.66 o 
   5   5   1       16.69        1.99     32.86 o 
   6   5   1        1.32      -13.50     34.05 o 
   7   5   1      130.63      158.62     37.62 o 
   8   5   1       52.77       51.52     36.73 o 
   9   5   1        0.44      -21.84     36.13 o 
  10   5   1       54.64      100.35     40.30 o 
  11   5   1       10.15       -7.84     40.70 o 
  12   5   1        0.66      -32.36     41.29 o 
  13   5   1       16.22       31.47     41.89 o 
 -30   0   2      111.15      128.64     52.11 o 
 -29   0   2       90.60      108.59     54.49 o 
 -28   0   2      128.87      122.59     46.35 o 
 -27   0   2      381.20      491.74     55.49 o 
 -26   0   2      106.05      134.90     46.55 o 
 -25   0   2        1.39       29.68     37.32 o 
 -24   0   2       12.49       23.03     34.15 o 
 -23   0   2     1350.72     1434.82     56.48 o 
 -22   0   2      330.75      323.90     32.26 o 
 -21   0   2     2544.30     2616.12     81.41 o 
 -20   0   2      195.25      203.55     21.22 o 
 -19   0   2     1718.90     1701.68     60.56 o 
 -18   0   2     1261.24     1266.47     32.23 o 
 -17   0   2     6845.60     6736.96    132.47 o 
 -16   0   2      273.91      277.50     13.14 o 
 -15   0   2     6395.71     6658.15    130.08 o 
 -14   0   2      334.64      352.38     17.67 o 
 -13   0   2    16511.83    17914.27    340.42 o 
 -12   0   2      248.58      256.16     10.47 o 
 -11   0   2    15778.47    14997.20    285.00 o 
 -10   0   2      178.34      172.08      7.87 o 
  -9   0   2     1090.08     1032.12     30.83 o 
  -8   0   2    12056.74    12606.34    212.35 o 
  -7   0   2    10654.70    10471.20    195.75 o 
  -6   0   2        8.99        1.57      2.89 o 
  -5   0   2    50249.67    48162.47   1883.28 o 
  -4   0   2       12.18       11.39      2.15 o 
  -3   0   2    10524.76    10422.03    226.66 o 
  -2   0   2     9122.38     5632.77    208.75 o 
   2   0   2     7786.77     6964.80    302.20 o 
   3   0   2     4827.50     5055.71     71.35 o 
   4   0   2     1157.68     1092.09     16.20 o 
   5   0   2    52011.61    53640.68    888.16 o 
   6   0   2      360.42      383.32      9.90 o 
   7   0   2     3935.77     3991.77     67.52 o 
   9   0   2     1725.95     1611.31     66.01 o 
  10   0   2      237.79      210.69      7.81 o 
  11   0   2    12858.09    12516.33    463.35 o 
  12   0   2     1406.97     1533.19     29.16 o 
  13   0   2     8393.28     9185.13    156.30 o 
  14   0   2     7045.43     7520.25    128.95 o 
  15   0   2     7739.81     7853.50    134.78 o 
  16   0   2     1797.07     1786.51     34.99 o 
  17   0   2     4989.44     5172.76     90.90 o 
  18   0   2       53.68       43.28      8.64 o 
  19   0   2       21.70       16.23     11.14 o 
  20   0   2     4251.54     4225.77    120.36 o 
  21   0   2     2319.10     2150.85     68.91 o 
  22   0   2      979.68      880.12     41.21 o 
  23   0   2      366.04      371.14     45.66 o 
  24   0   2      242.91      134.10     41.79 o 
  25   0   2       60.48       30.37     38.12 o 
  26   0   2      231.80      265.42     47.15 o 
  27   0   2      178.80      224.93     49.03 o 
  28   0   2        7.95       11.32     45.46 o 
  29   0   2       77.77       41.69     52.41 o 
  30   0   2        2.79      -42.48     53.40 o 
 -30   1   2        0.38       -2.58     49.33 o 
 -29   1   2       49.11       27.46     33.58 o 
 -28   1   2       31.09       33.02     31.08 o 
 -27   1   2      113.26      104.81     26.61 o 
 -26   1   2       17.91       10.91     28.15 o 
 -25   1   2      469.01      515.09     67.48 o 
 -24   1   2       31.98       20.53     26.98 o 
 -23   1   2       49.09       54.03     20.58 o 
 -22   1   2       23.12        6.48     23.34 o 
 -21   1   2      585.63      588.28     27.33 o 
 -20   1   2       12.61       -1.91     11.49 o 
 -19   1   2       58.69       75.55     10.79 o 
 -18   1   2       12.76        5.34      6.96 o 
 -17   1   2      351.52      342.79     10.32 o 
 -16   1   2        2.68       -7.94      6.01 o 
 -15   1   2     2253.36     2291.72     34.04 o 
 -14   1   2      106.53       92.61      6.75 o 
 -13   1   2     6023.99     6206.37     79.56 o 
 -12   1   2      263.77      275.42      6.96 o 
 -11   1   2      725.58      729.09     15.25 o 
 -10   1   2       12.70        9.97      3.36 o 
  -9   1   2    13207.18    13117.92    174.76 o 
  -8   1   2     1538.91     1484.57     23.21 o 
  -7   1   2    11467.45    11416.83    161.50 o 
  -6   1   2      110.71      117.99      3.43 o 
  -5   1   2     3217.32     3175.65     35.98 o 
  -4   1   2       14.15       16.78      1.73 o 
  -3   1   2    29541.66    29858.43    445.60 o 
  -2   1   2     4927.64     5007.80     65.52 o 
  -1   1   2    18971.89    19460.86    291.30 o 
   0   1   2       17.03       14.27      1.90 o 
   1   1   2       91.42      101.12      3.63 o 
   3   1   2    99323.37    96577.45   1333.32 o 
   4   1   2     3363.51     3493.76     41.61 o 
   5   1   2     2037.52     2128.30     27.27 o 
   6   1   2       85.00       69.41      2.63 o 
   7   1   2    14928.63    16130.12    180.25 o 
   8   1   2      721.19      745.26     12.09 o 
   9   1   2     4551.35     4345.81     55.52 o 
  10   1   2     2548.78     2453.56     34.68 o 
  11   1   2      593.95      565.94     11.17 o 
  12   1   2        7.43        1.18      3.90 o 
  13   1   2     3268.51     3287.69     43.56 o 
  14   1   2        7.04        1.43      5.20 o 
  15   1   2     2711.24     2781.74     40.32 o 
  16   1   2      999.89      949.17     17.65 o 
  17   1   2       21.57       13.20      6.53 o 
  18   1   2      283.33      283.00     11.19 o 
  19   1   2     2545.21     2576.53     62.10 o 
  20   1   2       56.04       38.34     16.98 o 
  21   1   2      455.86      396.75     23.66 o 
  22   1   2      308.11      290.69     30.03 o 
  23   1   2      401.42      452.72     26.64 o 
  24   1   2       27.76       60.83     21.86 o 
  25   1   2       46.54       22.04     21.89 o 
  26   1   2       48.76       70.73     24.30 o 
  27   1   2       58.69       40.96     31.72 o 
  28   1   2       12.15       -5.33     32.45 o 
  29   1   2        0.34      -51.21     34.14 o 
 -28   2   2       74.80       71.26     38.22 o 
 -27   2   2        2.86       -2.58     33.87 o 
 -26   2   2       13.71       -1.96     30.19 o 
 -25   2   2       32.52       35.52     31.20 o 
 -24   2   2        6.16       -4.42     27.31 o 
 -23   2   2       31.86       38.23     26.62 o 
 -22   2   2      340.52      363.62     33.20 o 
 -21   2   2       91.86       69.44     18.76 o 
 -20   2   2       12.58       -3.77     17.59 o 
 -19   2   2       25.22       32.20     13.50 o 
 -18   2   2     1623.32     1656.77     40.72 o 
 -17   2   2      102.44       83.50      9.36 o 
 -16   2   2      361.29      376.07     16.26 o 
 -15   2   2        3.13        3.10      7.89 o 
 -14   2   2     1368.60     1352.00     25.99 o 
 -13   2   2       37.51       46.79      6.54 o 
 -12   2   2     2976.95     2957.30     48.38 o 
 -11   2   2       16.14       14.71      7.85 o 
 -10   2   2     1342.86     1324.96     23.71 o 
  -9   2   2      248.78      270.47     10.21 o 
  -8   2   2     1393.40     1463.43     25.28 o 
  -7   2   2       36.36       44.14      3.95 o 
  -6   2   2     5962.22     6029.65     85.34 o 
  -5   2   2      348.88      380.78     12.76 o 
  -4   2   2     4159.79     3979.56     66.75 o 
  -3   2   2      237.67      191.48      6.21 o 
  -2   2   2     1053.59     1039.40     19.00 o 
  -1   2   2      110.25      120.35      5.10 o 
   0   2   2     3865.65     3761.90     81.89 o 
   1   2   2     3223.91     3585.02     78.41 o 
   2   2   2      277.47      234.75     17.87 o 
   3   2   2        7.31       -9.25     14.28 o 
   4   2   2      491.94      640.12     18.94 o 
   5   2   2       66.92       78.35      6.18 o 
   6   2   2      660.31      533.55     20.31 o 
   7   2   2      185.19      180.53      5.42 o 
   8   2   2     1742.14     1954.82     29.64 o 
   9   2   2     1900.13     1869.26     55.19 o 
  10   2   2      878.13      872.85     19.32 o 
  11   2   2      201.39      199.03      9.09 o 
  12   2   2     2490.74     2464.67     45.46 o 
  13   2   2       74.37       85.81      7.19 o 
  14   2   2      370.90      344.32     15.65 o 
  15   2   2      458.09      416.15     14.76 o 
  16   2   2      694.81      673.75     20.05 o 
  17   2   2       16.17      -15.60     10.42 o 
  18   2   2      463.39      514.55     20.35 o 
  19   2   2      632.01      621.02     22.92 o 
  20   2   2        3.26       -8.74     17.99 o 
  21   2   2       62.50       47.77     19.27 o 
  22   2   2      225.06      216.53     28.44 o 
  23   2   2       41.67       50.69     32.16 o 
  24   2   2      440.28      431.61     36.56 o 
  25   2   2       91.74      144.48     32.71 o 
  26   2   2        3.49       10.80     30.38 o 
  27   2   2       29.12      111.54     34.45 o 
  28   2   2       44.76       -6.75     58.46 o 
 -25   3   2       51.07       38.71     33.71 o 
 -24   3   2        9.84       -4.16     30.83 o 
 -23   3   2        2.34       -2.25     29.26 o 
 -22   3   2        0.51      -36.82     28.15 o 
 -21   3   2       25.92       37.03     26.95 o 
 -20   3   2      236.47      211.88     28.16 o 
 -19   3   2      251.33      266.73     21.00 o 
 -18   3   2       79.10       76.20     21.09 o 
 -17   3   2      140.37      107.21     13.91 o 
 -16   3   2      305.18      307.85     15.54 o 
 -15   3   2      519.92      475.82     22.15 o 
 -14   3   2      679.88      696.35     42.04 o 
 -13   3   2       41.62       51.31     11.41 o 
 -12   3   2       99.89       96.24     11.34 o 
 -11   3   2      146.11      131.86     11.57 o 
 -10   3   2     1555.52     1532.06     34.79 o 
  -9   3   2      813.75      825.95     19.72 o 
  -8   3   2      505.66      551.65     15.14 o 
  -7   3   2       42.92       53.38      6.45 o 
  -6   3   2      218.47      245.03      9.08 o 
  -5   3   2      595.70      620.93     15.24 o 
  -4   3   2     1816.86     1851.40     36.98 o 
  -3   3   2     2244.50     2289.55     44.55 o 
  -2   3   2     1443.50     1468.72     29.91 o 
  -1   3   2       77.81       68.14      6.25 o 
   0   3   2      110.96       98.97      6.08 o 
   1   3   2      817.03      858.11     31.76 o 
   2   3   2     1055.72     1042.79     47.05 o 
   3   3   2      233.40      209.64     16.43 o 
   4   3   2      700.56      625.97     25.83 o 
   5   3   2       60.41       27.46     12.52 o 
   6   3   2      294.14      293.45     32.36 o 
   7   3   2      270.66      262.66     13.18 o 
   8   3   2     1793.61     1761.28     32.42 o 
   9   3   2      119.41      129.57      7.50 o 
  10   3   2        4.27       -8.73      7.96 o 
  11   3   2      488.80      420.00     18.37 o 
  12   3   2      117.08      118.74     13.54 o 
  13   3   2      169.68      150.66     21.43 o 
  14   3   2     1388.81     1387.39     39.54 o 
  15   3   2        3.95       -2.33     14.65 o 
  16   3   2        1.01       -2.68     10.51 o 
  17   3   2      262.87      252.51     17.53 o 
  18   3   2      506.39      463.11     22.78 o 
  19   3   2       67.05       69.73     26.75 o 
  20   3   2       90.06      115.37     40.00 o 
  21   3   2        1.64        1.89     33.30 o 
  22   3   2        4.14      -22.36     25.49 o 
  23   3   2       11.43       11.80     30.72 o 
  24   3   2       75.33       58.47     32.19 o 
  25   3   2      103.88       82.99     33.34 o 
 -21   4   2        8.73       44.59     31.19 o 
 -20   4   2        2.96       21.23     40.70 o 
 -19   4   2        0.52      -31.04     25.78 o 
 -18   4   2       38.14       17.86     24.95 o 
 -17   4   2        8.66      -29.52     24.00 o 
 -16   4   2        4.50       -8.22     26.50 o 
 -15   4   2        1.53       -2.44     17.67 o 
 -14   4   2       67.64       60.72     17.58 o 
 -13   4   2       19.02      -11.93     15.79 o 
 -12   4   2        2.82      -19.89     14.72 o 
 -11   4   2       34.65       34.13     14.60 o 
 -10   4   2        0.13      -14.84     13.41 o 
  -9   4   2       15.57       20.49     12.78 o 
  -8   4   2       48.98       60.20     12.06 o 
  -7   4   2       14.45       -0.36     10.22 o 
  -6   4   2       70.98       47.39     14.34 o 
  -5   4   2       55.21       64.32     13.71 o 
  -4   4   2        0.34        1.53     12.71 o 
  -3   4   2       30.67       38.71     13.00 o 
  -2   4   2      460.75      454.41     23.10 o 
  -1   4   2      154.09      132.21     14.22 o 
   0   4   2       61.86       49.58     12.35 o 
   1   4   2      184.00      194.10     13.97 o 
   2   4   2      120.45      105.55     11.51 o 
   3   4   2       37.43       31.17     21.34 o 
   4   4   2      100.25       90.53     24.91 o 
   5   4   2       25.15       13.10     23.23 o 
   6   4   2       71.68       80.30     26.30 o 
   7   4   2       57.21       60.28     17.37 o 
   8   4   2      198.94      210.66     20.27 o 
   9   4   2        0.79       -3.04     10.88 o 
  10   4   2       57.66       53.57     12.73 o 
  11   4   2       30.82       35.18     13.59 o 
  12   4   2       93.28       59.59     14.70 o 
  13   4   2       45.42       25.47     15.39 o 
  14   4   2        6.84        0.62     15.18 o 
  15   4   2       19.63       11.75     33.70 o 
  16   4   2        2.93       29.43     22.11 o 
  17   4   2       41.94       20.06     24.29 o 
  18   4   2       23.49       -7.63     24.59 o 
  19   4   2        3.43      -23.88     25.47 o 
  20   4   2        7.96       17.19     27.10 o 
  21   4   2        5.99       -5.67     29.50 o 
 -13   5   2        5.84       13.96     24.01 o 
 -12   5   2       28.09       14.33     23.24 o 
 -11   5   2        6.44      -12.18     22.46 o 
 -10   5   2       20.33       15.22     21.95 o 
  -9   5   2       11.00        0.78     34.44 o 
  -8   5   2       58.17       61.53     21.78 o 
  -7   5   2        1.41       -1.21     20.34 o 
  -6   5   2       57.22        9.37     19.65 o 
  -5   5   2        2.79        1.69     26.01 o 
  -4   5   2      123.50      147.61     16.52 o 
  -3   5   2       15.67       -0.32     18.47 o 
  -2   5   2       22.81       52.95     19.23 o 
  -1   5   2        7.08        6.90     18.45 o 
   0   5   2        4.46       -0.32     20.00 o 
   1   5   2        0.23       -6.98     17.49 o 
   2   5   2       26.33       10.06     17.28 o 
   3   5   2        1.41      -39.70     31.07 o 
   4   5   2      107.98      114.75     34.25 o 
   5   5   2       20.20        0.79     33.15 o 
   6   5   2       21.42       30.47     33.05 o 
   7   5   2        0.27       36.93     34.94 o 
   8   5   2       75.16       26.20     35.83 o 
   9   5   2        0.39        7.74     35.14 o 
  10   5   2       15.14       -0.79     39.31 o 
  11   5   2       13.62        0.60     39.01 o 
  12   5   2       17.25       13.90     40.80 o 
  13   5   2        2.54      -61.64     41.09 o 
 -30   1   3       51.85       -0.89     49.03 o 
 -29   1   3       93.76       68.16     35.35 o 
 -28   1   3       77.06       99.82     34.90 o 
 -27   1   3      204.56      202.47     27.12 o 
 -26   1   3       17.46        3.25     26.60 o 
 -25   1   3        6.94       39.19     23.81 o 
 -24   1   3      167.34      201.29     24.37 o 
 -23   1   3      741.63      757.62     32.75 o 
 -22   1   3      358.15      340.48     23.58 o 
 -21   1   3      935.42      893.63     35.32 o 
 -20   1   3       91.28       77.87     12.72 o 
 -19   1   3       11.21        9.01      9.17 o 
 -18   1   3     1252.25     1215.96     23.32 o 
 -17   1   3      914.18      880.00     17.36 o 
 -16   1   3      131.01      129.86      7.51 o 
 -15   1   3     1680.20     1637.64     25.93 o 
 -14   1   3      921.20      936.93     16.63 o 
 -13   1   3       78.25      101.03      5.97 o 
 -12   1   3     5605.43     5568.30     71.50 o 
 -11   1   3      733.28      609.38     10.96 o 
 -10   1   3       39.12       69.80      4.88 o 
  -9   1   3      762.21      802.50     15.41 o 
  -8   1   3     2933.72     2894.24     39.82 o 
  -7   1   3     1072.73     1086.38     15.15 o 
  -6   1   3    10561.95    10797.03    134.23 o 
  -5   1   3      989.33      939.76     16.38 o 
  -4   1   3       52.54       58.57      2.36 o 
  -3   1   3      112.42      113.52      3.32 o 
  -2   1   3    12097.04    12422.52    144.06 o 
  -1   1   3     7661.39     7898.76    102.76 o 
   0   1   3      127.99      137.13      4.88 o 
   1   1   3    35421.58    36497.37    474.60 o 
   2   1   3     3877.42     4084.05     50.89 o 
   3   1   3    10442.38    10745.18    139.80 o 
   4   1   3    20101.31    20087.51    222.93 o 
   5   1   3    15136.15    15737.80    174.87 o 
   6   1   3     2798.92     2914.88     30.74 o 
   7   1   3     2392.69     2680.34     32.88 o 
   8   1   3     3004.32     3191.61     41.23 o 
   9   1   3      265.20      265.46      6.57 o 
  10   1   3     6623.29     6662.13     89.98 o 
  11   1   3     1869.73     1959.49     30.60 o 
  12   1   3       96.03       84.18      6.77 o 
  13   1   3        0.23       -6.79      4.52 o 
  14   1   3     2695.05     2705.63     39.15 o 
  15   1   3      775.07      804.45     15.66 o 
  16   1   3     2896.63     2953.22     42.98 o 
  17   1   3      324.47      326.60      9.99 o 
  18   1   3      322.58      309.00     13.97 o 
  19   1   3      279.25      283.03     16.52 o 
  20   1   3     1044.53      997.32     36.42 o 
  21   1   3      366.66      379.07     23.75 o 
  22   1   3      211.72      204.84     20.97 o 
  23   1   3      208.21      187.73     22.23 o 
  24   1   3      151.89      160.13     27.18 o 
  25   1   3      223.63      224.27     29.66 o 
  26   1   3      175.82      179.58     34.01 o 
  27   1   3       53.16       36.49     32.37 o 
  28   1   3       11.18      -10.07     33.30 o 
  29   1   3        0.22      -20.44     37.27 o 
 -28   2   3       91.96      135.19     36.53 o 
 -27   2   3        3.69      -37.48     32.07 o 
 -26   2   3      192.71      190.01     34.17 o 
 -25   2   3      117.62      146.05     32.18 o 
 -24   2   3       21.36       -5.07     27.36 o 
 -23   2   3      236.86      192.15     29.33 o 
 -22   2   3      437.24      469.30     34.74 o 
 -21   2   3       51.38       88.23     24.25 o 
 -20   2   3      549.88      504.54     26.74 o 
 -19   2   3      534.31      551.29     21.38 o 
 -18   2   3       75.36       56.14     11.19 o 
 -17   2   3      436.08      426.71     16.27 o 
 -16   2   3      836.38      872.26     20.48 o 
 -15   2   3       37.20       24.74      9.75 o 
 -14   2   3     2218.72     2139.19     37.63 o 
 -13   2   3     1841.21     1897.56     30.94 o 
 -12   2   3     1427.34     1436.50     26.30 o 
 -11   2   3      654.81      631.28     15.00 o 
 -10   2   3     2787.85     2597.07     50.57 o 
  -9   2   3     2084.75     2165.66     33.26 o 
  -8   2   3     2428.27     2355.71     54.78 o 
  -7   2   3      649.93      693.10     12.02 o 
  -6   2   3     5176.59     5147.25     68.46 o 
  -5   2   3       22.11        8.78      4.72 o 
  -4   2   3    11178.82    11126.59    183.16 o 
  -3   2   3     1201.13     1326.68     24.14 o 
  -2   2   3      179.36      184.73      6.35 o 
  -1   2   3      968.34      890.89     16.95 o 
   0   2   3     7185.55     7131.92    153.00 o 
   1   2   3      219.81      268.92     16.24 o 
   2   2   3    27236.41    28261.10    674.79 o 
   3   2   3     2503.19     2721.35     47.17 o 
   4   2   3       60.58       97.16      6.65 o 
   5   2   3     1675.91     1583.93     35.63 o 
   6   2   3    23638.55    23792.68    331.85 o 
   7   2   3       86.34       81.17      4.88 o 
   8   2   3     4349.70     4530.10     60.79 o 
   9   2   3      423.41      435.99     10.57 o 
  10   2   3       17.47        1.63      6.29 o 
  11   2   3      160.14      157.91      9.28 o 
  12   2   3     5313.79     5428.38     93.83 o 
  13   2   3       30.08       29.58      6.86 o 
  14   2   3     1903.21     1829.69     36.41 o 
  15   2   3       98.78       74.04     10.05 o 
  16   2   3      365.39      350.06     14.18 o 
  17   2   3      127.29      103.38     13.12 o 
  18   2   3     1195.29     1219.62     32.97 o 
  19   2   3       10.48       18.93     13.65 o 
  20   2   3      231.98      246.56     21.48 o 
  21   2   3       26.29        7.96     18.89 o 
  22   2   3      503.65      475.12     34.49 o 
  23   2   3       45.58       36.91     27.08 o 
  24   2   3      118.01      174.06     31.96 o 
  25   2   3       39.39       63.45     31.66 o 
  26   2   3        0.84      -21.85     28.13 o 
  27   2   3       99.09       73.98     33.38 o 
  28   2   3       54.36       19.48     35.06 o 
 -25   3   3        3.07       52.94     34.91 o 
 -24   3   3       34.92        9.72     31.88 o 
 -23   3   3       34.50       36.30     31.62 o 
 -22   3   3        3.01      -10.53     41.44 o 
 -21   3   3        1.39       -3.14     37.17 o 
 -20   3   3      121.61      148.05     26.72 o 
 -19   3   3       91.84      141.39     25.60 o 
 -18   3   3        9.81       30.64     19.12 o 
 -17   3   3        0.88       15.78     13.75 o 
 -16   3   3        1.85      -13.11     12.11 o 
 -15   3   3      267.53      277.64     15.82 o 
 -14   3   3       85.68      108.25     13.08 o 
 -13   3   3      293.54      313.07     19.05 o 
 -12   3   3      162.07      162.59     13.38 o 
 -11   3   3       29.51       20.34     10.47 o 
 -10   3   3       21.87       22.59      9.95 o 
  -9   3   3      942.43      991.04     26.85 o 
  -8   3   3     1102.04     1184.64     26.81 o 
  -7   3   3     1028.70     1001.10     19.41 o 
  -6   3   3      208.60      206.78     14.23 o 
  -5   3   3       42.42       46.08      7.24 o 
  -4   3   3     1192.70     1173.04     24.59 o 
  -3   3   3     2698.28     2853.11     49.98 o 
  -2   3   3     1174.95     1179.49     23.57 o 
  -1   3   3     1241.15     1220.56     23.76 o 
   0   3   3       44.38       47.21      5.76 o 
   1   3   3       54.29       60.65     11.02 o 
   2   3   3      616.67      601.08     25.91 o 
   3   3   3     1462.65     1528.52     47.06 o 
   4   3   3     1998.52     2010.33     59.23 o 
   5   3   3     1114.42     1133.98     31.40 o 
   6   3   3       13.24       -5.92     13.27 o 
   7   3   3       55.04       27.92     11.46 o 
   8   3   3      221.22      225.77      8.27 o 
   9   3   3      499.16      499.74     13.59 o 
  10   3   3      795.23      748.01     20.48 o 
  11   3   3     1651.34     1584.16     43.39 o 
  12   3   3      235.09      226.29     15.40 o 
  13   3   3      408.39      376.22     22.51 o 
  14   3   3      372.20      347.65     19.00 o 
  15   3   3      760.25      769.10     29.38 o 
  16   3   3      218.45      212.23     14.93 o 
  17   3   3        1.47      -22.85     15.23 o 
  18   3   3       53.25       42.70     20.12 o 
  19   3   3       53.79       32.33     17.15 o 
  20   3   3      116.60       95.76     25.19 o 
  21   3   3      214.63      177.36     29.57 o 
  22   3   3      153.75      132.40     30.31 o 
  23   3   3       22.71      -13.23     36.58 o 
  24   3   3        2.30       -1.06     29.24 o 
  25   3   3       57.57       39.21     32.04 o 
 -21   4   3      113.87       95.64     31.60 o 
 -20   4   3       64.93       32.54     34.64 o 
 -19   4   3       16.41       27.71     39.51 o 
 -18   4   3      136.97      166.87     28.43 o 
 -17   4   3       50.74       33.68     25.37 o 
 -16   4   3       11.68       -2.90     23.96 o 
 -15   4   3      207.43      210.11     20.63 o 
 -14   4   3       83.68       80.94     17.93 o 
 -13   4   3       16.43       12.22     16.03 o 
 -12   4   3      284.34      280.57     20.11 o 
 -11   4   3      532.69      503.56     22.08 o 
 -10   4   3      206.94      206.48     16.55 o 
  -9   4   3      646.11      664.24     24.86 o 
  -8   4   3      537.04      531.76     21.24 o 
  -7   4   3       20.46       18.49     10.68 o 
  -6   4   3      227.08      246.60     18.72 o 
  -5   4   3     1376.41     1417.64     36.74 o 
  -4   4   3        3.52       -1.80     17.17 o 
  -3   4   3     1061.77     1108.07     48.39 o 
  -2   4   3      117.11      124.42     30.03 o 
  -1   4   3      320.85      315.11     40.10 o 
   0   4   3      104.91      113.34     13.36 o 
   1   4   3     1507.97     1532.39     46.46 o 
   2   4   3        0.80       15.58     21.64 o 
   3   4   3      612.11      570.85     37.72 o 
   4   4   3      114.45       74.35     24.91 o 
   5   4   3      600.76      621.28     29.57 o 
   6   4   3       34.57       29.78     26.40 o 
   7   4   3     1095.41     1166.75     43.30 o 
   8   4   3        1.89       -9.52     16.89 o 
   9   4   3        2.52       -1.40     10.74 o 
  10   4   3      137.10      110.93     19.62 o 
  11   4   3      348.29      366.15     18.33 o 
  12   4   3        8.53        9.22     13.94 o 
  13   4   3      484.71      509.47     24.14 o 
  14   4   3        2.08       17.39     16.09 o 
  15   4   3       29.04      -13.66     32.06 o 
  16   4   3        0.05       -0.84     21.71 o 
  17   4   3      313.34      314.41     28.44 o 
  18   4   3       22.97       -6.39     25.06 o 
  19   4   3       89.98       83.47     27.56 o 
  20   4   3        8.23       -0.91     38.81 o 
 -13   5   3       60.42       82.03     34.20 o 
 -12   5   3       40.67       77.69     24.96 o 
 -11   5   3        4.60      -12.66     31.27 o 
 -10   5   3      160.07      177.80     29.53 o 
  -9   5   3        8.15       20.88     30.37 o 
  -8   5   3        4.20       30.66     22.58 o 
  -7   5   3      176.39      202.47     35.54 o 
  -6   5   3       27.68       10.40     20.53 o 
  -5   5   3       20.97       25.39     20.10 o 
  -4   5   3       18.59       16.19     15.70 o 
  -3   5   3      299.74      351.09     24.21 o 
  -2   5   3        1.60       10.15     18.95 o 
  -1   5   3      167.72      222.25     33.25 o 
   0   5   3        7.53        9.58     17.81 o 
   1   5   3        5.09      -12.46     17.57 o 
   2   5   3       16.99       63.92     31.66 o 
   3   5   3      275.56      364.29     39.70 o 
   4   5   3        7.57        0.20     33.95 o 
   5   5   3      200.81      229.00     40.00 o 
   6   5   3        0.34        4.27     34.74 o 
   7   5   3       19.87       52.11     38.51 o 
   8   5   3        1.36       46.85     38.12 o 
   9   5   3      187.22      134.20     39.31 o 
  10   5   3        0.02      -21.04     37.52 o 
  11   5   3       55.29       16.68     42.29 o 
  12   5   3        1.03        6.55     40.90 o 
  13   5   3        3.49      -24.91     41.99 o 
 -30   0   4       23.15      -21.54     54.40 o 
 -29   0   4       89.53       67.60     54.10 o 
 -28   0   4       93.28      110.87     45.46 o 
 -27   0   4        4.94       28.69     41.69 o 
 -26   0   4       40.11      112.26     42.68 o 
 -25   0   4        1.21      -19.55     37.22 o 
 -24   0   4     1262.85     1284.94     66.46 o 
 -23   0   4      111.91      108.17     24.80 o 
 -22   0   4     1392.99     1471.51     56.98 o 
 -21   0   4      105.09       56.18     21.02 o 
 -20   0   4     1453.58     1394.85     45.91 o 
 -19   0   4      320.97      319.33     18.37 o 
 -18   0   4     5994.59     6257.50    179.52 o 
 -17   0   4      122.56      107.33     11.77 o 
 -16   0   4     1744.77     1753.15     39.90 o 
 -15   0   4       69.60       84.78      9.93 o 
 -14   0   4      244.40      173.19     10.65 o 
 -13   0   4     1642.71     1544.65     34.87 o 
 -12   0   4    12656.35    12306.23    235.32 o 
 -11   0   4       15.96        5.45      6.56 o 
 -10   0   4    32755.11    34754.98    655.94 o 
  -9   0   4     1074.96      934.30     21.77 o 
  -8   0   4     4658.38     4760.66     92.51 o 
  -7   0   4     5680.60     5540.85     86.30 o 
  -6   0   4    39957.98    40294.27    565.14 o 
  -5   0   4     3769.44     3874.23     56.09 o 
  -4   0   4    17315.37    17044.48    223.94 o 
  -3   0   4     3151.34     3389.64     45.82 o 
  -2   0   4     5455.95     5494.43     73.14 o 
  -1   0   4     6245.12     6201.44     88.28 o 
   0   0   4    37598.47    37556.47    573.15 o 
   1   0   4    12487.02    12432.78    162.54 o 
   2   0   4      212.74      187.51      4.90 o 
   3   0   4     4553.51     4866.55     68.92 o 
   4   0   4    25198.73    25294.43    352.13 o 
   5   0   4     1311.67     1491.22     22.35 o 
   6   0   4    14358.40    14959.47    226.01 o 
   7   0   4    15079.18    14818.67    246.09 o 
   8   0   4      127.07      155.56      5.78 o 
  10   0   4    28420.39    30795.82    570.51 o 
  11   0   4      102.20       97.93     10.65 o 
  12   0   4     2044.30     1822.45     33.94 o 
  13   0   4     6031.27     5809.39    100.14 o 
  14   0   4      580.68      686.12     16.86 o 
  15   0   4      447.87      423.42     13.29 o 
  16   0   4     1310.26     1309.79     36.00 o 
  17   0   4       37.86       30.67      8.05 o 
  18   0   4     1611.67     1644.16     42.91 o 
  19   0   4     1791.88     1911.44     51.49 o 
  20   0   4      248.00      222.37     23.63 o 
  21   0   4      239.31      257.65     30.13 o 
  22   0   4      809.19      790.71     38.42 o 
  23   0   4      130.16      131.22     40.00 o 
  24   0   4      149.16      155.44     39.01 o 
  25   0   4      358.82      410.35     52.31 o 
  26   0   4       74.21       92.11     42.29 o 
  27   0   4       36.49       18.96     47.45 o 
  28   0   4       14.11       -7.54     49.83 o 
  29   0   4      107.62       87.25     51.32 o 
 -30   1   4       48.76       40.20     51.02 o 
 -29   1   4       13.31       16.64     39.11 o 
 -28   1   4        4.49       26.52     34.88 o 
 -27   1   4       65.52       56.55     25.37 o 
 -26   1   4       79.25       56.77     25.17 o 
 -25   1   4        3.73      -25.47     22.33 o 
 -24   1   4      164.70      184.82     24.28 o 
 -23   1   4       83.72       54.89     20.46 o 
 -22   1   4        3.69       15.35     18.79 o 
 -21   1   4       23.17       23.20     17.84 o 
 -20   1   4     1912.15     1880.93     43.74 o 
 -19   1   4      901.07      900.99     21.69 o 
 -18   1   4      566.34      569.39     14.94 o 
 -17   1   4     1247.31     1290.67     28.85 o 
 -16   1   4     1116.00     1129.95     20.15 o 
 -15   1   4     1143.44     1200.25     20.61 o 
 -14   1   4     4396.70     4332.23     60.53 o 
 -13   1   4     1205.44     1142.15     18.99 o 
 -12   1   4     2111.44     2232.40     30.74 o 
 -11   1   4      275.68      247.37      6.99 o 
 -10   1   4     8331.22     8698.59    109.95 o 
  -9   1   4      629.22      614.14     10.59 o 
  -8   1   4     7317.46     7207.10     86.19 o 
  -7   1   4      870.74      862.81     16.66 o 
  -6   1   4        3.38        1.80      1.88 o 
  -5   1   4     4738.40     4856.17     64.51 o 
  -4   1   4     2554.58     2430.08     66.05 o 
  -2   1   4    15641.34    15366.20    281.78 o 
  -1   1   4     9082.01     9120.85    111.87 o 
   0   1   4     1785.01     2035.66     27.61 o 
   1   1   4      100.41      131.18      4.74 o 
   2   1   4     4588.19     4572.68     60.36 o 
   3   1   4     2662.23     2637.14     33.62 o 
   4   1   4     4200.25     4067.77     48.55 o 
   5   1   4     7471.12     7365.75     79.08 o 
   6   1   4       16.75        5.08      2.71 o 
   7   1   4     1168.90     1314.22     17.26 o 
   8   1   4     8976.43     9543.69    113.54 o 
   9   1   4     1233.66     1051.57     17.94 o 
  10   1   4      844.54      724.39     13.03 o 
  12   1   4       20.09        4.74      4.08 o 
  13   1   4      351.66      354.25      8.89 o 
  14   1   4     2702.41     2759.30     40.03 o 
  15   1   4     2342.92     2446.10     36.27 o 
  16   1   4      672.22      675.45     15.09 o 
  17   1   4      913.98      907.80     19.61 o 
  18   1   4      239.33      217.67     12.71 o 
  19   1   4       53.12       59.62     11.51 o 
  20   1   4      401.67      434.14     23.52 o 
  21   1   4       41.81       26.51     18.82 o 
  22   1   4       78.92       48.13     19.15 o 
  23   1   4      566.00      593.27     28.99 o 
  24   1   4       72.67       81.14     21.07 o 
  25   1   4       20.76       24.68     21.42 o 
  26   1   4       25.30       22.55     29.12 o 
  27   1   4      148.93      158.49     33.58 o 
  28   1   4        2.29       47.47     35.86 o 
  29   1   4       31.88       96.49     38.71 o 
 -28   2   4        0.18        5.29     34.99 o 
 -27   2   4       57.86        9.82     34.87 o 
 -26   2   4        0.86       13.38     33.45 o 
 -25   2   4       55.33       39.50     31.80 o 
 -24   2   4       71.39       63.25     28.81 o 
 -23   2   4      418.45      418.93     46.06 o 
 -22   2   4        0.11       -1.83     25.66 o 
 -21   2   4       64.18       53.40     27.45 o 
 -20   2   4      137.19      128.79     20.51 o 
 -19   2   4       49.78       34.04     14.09 o 
 -18   2   4       34.49       29.87     11.17 o 
 -17   2   4      733.65      763.39     20.03 o 
 -16   2   4      588.02      572.02     16.38 o 
 -15   2   4      586.38      606.03     16.82 o 
 -14   2   4     1091.29     1043.61     22.12 o 
 -13   2   4      415.07      422.63     12.45 o 
 -12   2   4      447.43      432.72     12.44 o 
 -11   2   4     1283.90     1302.95     25.42 o 
 -10   2   4      230.86      223.39      9.99 o 
  -9   2   4      820.27      827.58     14.49 o 
  -8   2   4      419.14      432.65     10.76 o 
  -7   2   4     2700.78     2598.42     36.06 o 
  -6   2   4       47.23       30.20      3.98 o 
  -5   2   4     2407.15     2429.58     41.94 o 
  -4   2   4     3493.76     3447.51     53.53 o 
  -3   2   4        0.56        0.88      6.38 o 
  -2   2   4      362.92      377.23     11.28 o 
  -1   2   4     5087.87     4936.27     82.51 o 
   0   2   4       20.94       19.94      3.62 o 
   1   2   4     2755.38     2784.29     62.61 o 
   2   2   4     9763.97     9920.71    183.23 o 
   3   2   4      562.96      567.87     12.90 o 
   4   2   4     8655.65     8943.98    135.52 o 
   5   2   4     5435.39     5085.15    195.15 o 
   6   2   4    11188.02    11895.95    146.91 o 
   7   2   4      681.82      717.85     15.95 o 
   8   2   4     3848.69     3898.87     56.41 o 
   9   2   4      477.93      474.03     10.72 o 
  10   2   4      250.98      230.31      9.33 o 
  11   2   4     1297.94     1307.04     26.89 o 
  12   2   4      466.55      454.96     14.73 o 
  13   2   4       68.16       63.72      9.49 o 
  14   2   4     2438.40     2358.00     45.20 o 
  15   2   4        3.39       -4.31      9.27 o 
  16   2   4      144.11      110.67     11.27 o 
  17   2   4      512.91      481.49     19.86 o 
  18   2   4      349.09      408.13     28.10 o 
  19   2   4        5.56        4.98     13.67 o 
  20   2   4       68.09       51.98     18.85 o 
  21   2   4       12.44       28.43     19.71 o 
  22   2   4      171.61      144.95     41.24 o 
  23   2   4       29.03       45.83     26.70 o 
  24   2   4      146.45      189.71     39.46 o 
  25   2   4       10.86       33.37     29.26 o 
  26   2   4       40.59       37.05     55.29 o 
  27   2   4       21.30      -25.59     31.68 o 
 -25   3   4      237.10      227.11     36.09 o 
 -24   3   4       47.35       49.92     31.05 o 
 -23   3   4       17.84       -9.85     36.38 o 
 -22   3   4      167.34      141.93     30.12 o 
 -21   3   4      111.22       92.42     29.27 o 
 -20   3   4      184.63      179.69     29.61 o 
 -19   3   4      237.08      287.76     48.79 o 
 -18   3   4        5.24      -14.60     16.62 o 
 -17   3   4       54.76       66.35     14.12 o 
 -16   3   4      167.93      169.51     17.05 o 
 -15   3   4     1832.54     1795.83     41.97 o 
 -14   3   4      849.50      865.85     26.21 o 
 -13   3   4      324.69      318.26     21.04 o 
 -12   3   4        5.47       -4.01     10.91 o 
 -11   3   4     1469.89     1401.34     33.61 o 
 -10   3   4     1301.04     1326.71     31.75 o 
  -9   3   4     2166.74     2172.81     46.03 o 
  -8   3   4      181.90      163.03      9.25 o 
  -7   3   4      535.40      517.63     19.23 o 
  -6   3   4     1259.38     1367.40     27.57 o 
  -5   3   4     2946.32     3015.89     55.02 o 
  -4   3   4      408.98      414.72     12.46 o 
  -3   3   4     1496.41     1565.70     30.06 o 
  -2   3   4      102.23      135.58     12.27 o 
  -1   3   4      172.69      166.62      7.86 o 
   0   3   4      721.34      738.66     16.54 o 
   1   3   4     2856.81     2980.78     68.95 o 
   2   3   4     1250.58     1221.13     39.26 o 
   3   3   4     1084.43     1011.01     35.26 o 
   4   3   4      414.82      441.46     19.55 o 
   5   3   4     2578.95     2512.74     72.79 o 
   6   3   4     1457.05     1432.02     78.91 o 
   7   3   4      221.00      223.17     21.21 o 
   8   3   4      262.31      248.19     10.57 o 
   9   3   4       77.97       69.80      7.66 o 
  10   3   4      157.99      160.20     12.82 o 
  11   3   4      657.48      627.29     23.24 o 
  12   3   4      583.06      579.14     24.16 o 
  13   3   4      759.24      804.78     29.37 o 
  14   3   4       23.72       10.54     14.32 o 
  15   3   4       27.77       17.15     15.21 o 
  16   3   4      108.25      129.48     14.48 o 
  17   3   4      222.51      184.02     16.77 o 
  18   3   4       60.36       45.41     18.03 o 
  19   3   4      100.23       84.64     17.80 o 
  20   3   4        7.01      -13.19     25.20 o 
  21   3   4        0.49      -30.18     24.59 o 
  22   3   4      182.00      188.10     48.79 o 
  23   3   4       14.46      -32.60     29.70 o 
  24   3   4        7.76       -8.68     29.32 o 
  25   3   4        8.74      -25.61     31.92 o 
 -21   4   4       22.38       -7.51     30.72 o 
 -20   4   4        0.16        0.83     29.17 o 
 -19   4   4       24.72       11.06     28.18 o 
 -18   4   4       30.97      -11.55     18.55 o 
 -17   4   4        1.62        2.35     26.40 o 
 -16   4   4       16.36       -8.87     24.64 o 
 -15   4   4        3.68       -3.80     18.39 o 
 -14   4   4       68.97       42.06     18.06 o 
 -13   4   4      292.50      322.29     23.14 o 
 -12   4   4      187.97      157.09     17.68 o 
 -11   4   4      104.49      101.70     18.94 o 
 -10   4   4        2.05      -17.41     13.94 o 
  -9   4   4      226.60      204.78     15.88 o 
  -8   4   4       97.76       91.33     13.04 o 
  -7   4   4      407.01      406.78     22.95 o 
  -6   4   4      286.57      309.20     20.41 o 
  -5   4   4      175.22      146.40     13.45 o 
  -4   4   4       30.62       44.30     15.26 o 
  -3   4   4       45.82       43.32     14.56 o 
  -2   4   4       79.17       68.09     15.29 o 
  -1   4   4       14.12       11.44     22.43 o 
   0   4   4      195.45      200.67     21.04 o 
   1   4   4       13.59        2.58     12.32 o 
   2   4   4        6.05       -3.73     10.88 o 
   3   4   4      106.71      119.36     24.82 o 
   4   4   4       75.26      114.05     19.78 o 
   5   4   4        4.22       14.70     18.02 o 
   6   4   4        1.37        9.23     26.90 o 
   7   4   4      158.07      134.66     18.86 o 
   8   4   4        0.55       11.46     18.01 o 
   9   4   4        3.73      -14.92     12.48 o 
  10   4   4        9.88      -18.16     12.11 o 
  11   4   4       16.22        9.61     14.57 o 
  12   4   4        0.52      -21.46     14.31 o 
  13   4   4       79.15       73.65     16.02 o 
  14   4   4        9.81        8.52     16.16 o 
  15   4   4       27.40       35.01     41.49 o 
  16   4   4       45.37       68.86     52.76 o 
  17   4   4        0.62      -11.32     22.65 o 
  18   4   4        1.18       -6.94     27.79 o 
  19   4   4        3.12       19.05     25.73 o 
  20   4   4        6.34        3.96     27.48 o 
 -13   5   4       27.18       40.51     26.65 o 
 -12   5   4        0.66      -16.35     25.40 o 
 -11   5   4        1.65      -16.22     24.72 o 
 -10   5   4        0.13        4.22     24.00 o 
  -9   5   4       81.88       95.12     32.06 o 
  -8   5   4       16.28       -7.52     27.69 o 
  -7   5   4       59.94       54.64     22.63 o 
  -6   5   4        0.64       -5.30     22.43 o 
  -5   5   4       21.19       25.08     23.87 o 
  -4   5   4       39.05       -1.89     20.14 o 
  -3   5   4       69.67       87.08     17.23 o 
  -2   5   4       18.53       11.50     19.64 o 
  -1   5   4       62.54       66.85     29.38 o 
   0   5   4      245.24      248.41     22.05 o 
   1   5   4        0.87      -23.17     17.01 o 
   2   5   4        1.39      -36.43     30.87 o 
   3   5   4       55.23       54.49     34.74 o 
   4   5   4      145.59      115.84     37.32 o 
   5   5   4       83.70       88.94     36.23 o 
   6   5   4       10.02        6.25     35.83 o 
   7   5   4        6.17      -43.97     36.23 o 
   8   5   4        8.66       -7.74     38.31 o 
   9   5   4       42.61       77.52     41.49 o 
  10   5   4       17.32       23.62     42.48 o 
  11   5   4        2.75       20.65     41.79 o 
  12   5   4       15.75      -15.68     42.38 o 
 -30   1   5        4.97       22.93     55.78 o 
 -29   1   5       87.62       49.67     47.00 o 
 -28   1   5       54.04       43.08     35.55 o 
 -27   1   5       97.60      151.53     26.97 o 
 -26   1   5       12.81       -0.30     24.08 o 
 -25   1   5      193.09      189.70     25.97 o 
 -24   1   5      189.78      148.46     24.10 o 
 -23   1   5      568.44      614.26     30.47 o 
 -22   1   5       80.31       93.61     19.94 o 
 -21   1   5      253.68      209.18     22.07 o 
 -20   1   5       35.37       28.81     13.89 o 
 -19   1   5      587.02      641.46     18.03 o 
 -18   1   5     1460.83     1447.04     26.74 o 
 -17   1   5      240.71      276.19     10.12 o 
 -16   1   5      512.56      493.77     12.53 o 
 -15   1   5     1187.76     1190.74     24.72 o 
 -14   1   5      255.10      249.04      9.53 o 
 -13   1   5     4154.41     4189.75     58.56 o 
 -12   1   5     4218.32     4349.37     60.44 o 
 -11   1   5     1221.06     1241.01     19.36 o 
 -10   1   5      555.21      525.32     10.31 o 
  -9   1   5     6465.09     6212.82     79.12 o 
  -8   1   5      491.68      477.45      8.21 o 
  -7   1   5    23164.80    23595.20    276.51 o 
  -6   1   5     6808.01     7046.21     83.70 o 
  -5   1   5      168.46      130.58      5.81 o 
  -4   1   5      343.80      353.88      6.77 o 
  -3   1   5     9787.96     9832.00    138.08 o 
  -2   1   5      637.01      569.32     10.17 o 
  -1   1   5    18298.97    18886.77    208.58 o 
   0   1   5     1343.17     1338.20     16.94 o 
   1   1   5      744.26      815.22     11.50 o 
   2   1   5     3698.73     3853.50     48.34 o 
   3   1   5     8828.14     8647.67     96.31 o 
   4   1   5     1190.16     1413.89     15.84 o 
   5   1   5     2853.49     2961.99     34.35 o 
   6   1   5      176.58      179.12      7.22 o 
   7   1   5      116.61      109.71      3.58 o 
   8   1   5      317.33      306.31      6.67 o 
   9   1   5     5157.69     4561.77     78.60 o 
  10   1   5      551.09      546.22     12.39 o 
  11   1   5      559.16      531.32     11.56 o 
  12   1   5      542.74      485.59     11.19 o 
  13   1   5     1659.40     1761.63     25.44 o 
  14   1   5       11.44        4.27      5.89 o 
  15   1   5     1601.24     1601.14     35.68 o 
  16   1   5      502.68      497.10     14.87 o 
  17   1   5      214.06      209.02      9.98 o 
  18   1   5        3.60      -10.35     10.13 o 
  19   1   5       98.81      132.16     22.64 o 
  20   1   5      583.55      581.20     27.18 o 
  21   1   5     1363.37     1332.75     42.45 o 
  22   1   5       18.51       13.66     26.98 o 
  23   1   5      184.08      170.38     21.96 o 
  24   1   5       74.58       72.41     22.92 o 
  25   1   5      190.57      159.50     29.41 o 
  26   1   5       57.54       63.48     33.20 o 
  27   1   5      108.63       89.04     49.53 o 
  28   1   5        7.50      -24.50     42.83 o 
  29   1   5        5.25      -51.10     34.07 o 
 -28   2   5        1.04       -2.69     37.77 o 
 -27   2   5      141.98      189.34     62.83 o 
 -26   2   5      218.99      216.71     33.99 o 
 -25   2   5       93.00       61.21     30.60 o 
 -24   2   5      233.16      263.00     48.49 o 
 -23   2   5       70.68      104.75     28.64 o 
 -22   2   5      290.99      335.76     32.66 o 
 -21   2   5      649.20      661.37     37.02 o 
 -20   2   5        7.55        7.40     18.31 o 
 -19   2   5      132.09      125.14     17.56 o 
 -18   2   5      123.58      160.00     15.40 o 
 -17   2   5     1554.06     1554.77     31.06 o 
 -16   2   5       33.42       26.01      9.44 o 
 -15   2   5     1881.54     1854.86     34.42 o 
 -14   2   5       27.64       24.80      8.34 o 
 -13   2   5        8.22        9.44      7.61 o 
 -12   2   5        7.45        8.45      7.39 o 
 -11   2   5     4650.23     4744.23     75.06 o 
 -10   2   5      131.66      136.83      6.74 o 
  -9   2   5     5188.90     5102.28     72.33 o 
  -8   2   5      141.30      150.80      6.57 o 
  -7   2   5     1671.36     1740.25     25.39 o 
  -6   2   5      559.62      536.23     10.92 o 
  -5   2   5     5909.73     6081.32     85.88 o 
  -4   2   5       30.80       39.80      5.35 o 
  -3   2   5     4323.92     4246.49     81.26 o 
  -2   2   5      192.84      216.42     11.75 o 
  -1   2   5     1320.82     1340.86     24.97 o 
   0   2   5        1.14        1.80      3.51 o 
   1   2   5    10469.78     9931.46    149.58 o 
   2   2   5      266.22      323.38     10.33 o 
   3   2   5       35.57       29.82      3.92 o 
   4   2   5      430.25      484.77     11.01 o 
   5   2   5      383.15      397.05      8.76 o 
   6   2   5      240.43      264.95      6.49 o 
   7   2   5     5615.84     5365.16     71.87 o 
   8   2   5       16.54       11.32      4.94 o 
   9   2   5      621.62      672.40     13.28 o 
  10   2   5      141.27      132.29      7.94 o 
  11   2   5     3177.00     3289.41     58.88 o 
  12   2   5      207.65      235.39     10.89 o 
  13   2   5     1797.90     1722.93     34.55 o 
  14   2   5     1881.01     1844.78     39.31 o 
  15   2   5      197.72      181.93     11.61 o 
  16   2   5        9.52        6.09     10.22 o 
  17   2   5     1703.81     1635.43     39.30 o 
  18   2   5        4.47       11.21     13.07 o 
  19   2   5     1000.37      905.00     29.53 o 
  20   2   5       54.62       35.07     18.13 o 
  21   2   5       16.11       -1.40     19.03 o 
  22   2   5      233.26      250.31     51.02 o 
  23   2   5      447.88      410.31     34.54 o 
  24   2   5       38.77       -8.08     27.79 o 
  25   2   5       99.54       66.73     30.84 o 
  26   2   5       71.71       90.76     32.82 o 
  27   2   5       15.73       27.86     63.68 o 
 -25   3   5       94.61       99.54     36.94 o 
 -24   3   5        8.98      -21.29     31.33 o 
 -23   3   5       90.10      122.24     71.72 o 
 -22   3   5       18.97       51.72     29.57 o 
 -21   3   5       85.00      123.66     28.93 o 
 -20   3   5       22.90       26.46     34.39 o 
 -19   3   5      303.05      281.99     29.67 o 
 -18   3   5      257.69      261.66     21.43 o 
 -17   3   5        6.14       13.94     15.85 o 
 -16   3   5        5.42        8.71     11.47 o 
 -15   3   5      195.91      189.51     15.73 o 
 -14   3   5      353.62      352.10     17.38 o 
 -13   3   5      141.49      109.01     13.38 o 
 -12   3   5      677.65      694.48     30.29 o 
 -11   3   5      119.11      124.05     13.96 o 
 -10   3   5       61.74       49.34     11.06 o 
  -9   3   5      744.63      728.08     22.01 o 
  -8   3   5     1362.81     1338.24     31.45 o 
  -7   3   5     1213.24     1205.64     25.37 o 
  -6   3   5      965.43      994.84     25.39 o 
  -5   3   5        3.57        1.23      7.70 o 
  -4   3   5       35.29       37.50      7.29 o 
  -3   3   5     1713.13     1697.02     32.93 o 
  -2   3   5     2496.47     2507.30     44.85 o 
  -1   3   5     2187.55     2323.93     41.90 o 
   0   3   5      450.69      455.67     13.25 o 
   1   3   5        2.32        5.96      6.25 o 
   2   3   5     1339.99     1349.43     31.78 o 
   3   3   5      937.34      906.95     27.88 o 
   4   3   5     1297.39     1323.57     44.32 o 
   5   3   5     4930.99     5037.64    137.32 o 
   6   3   5      254.01      257.72     34.84 o 
   7   3   5       23.77       26.88      5.62 o 
   8   3   5     1988.85     1968.12     36.69 o 
   9   3   5     3254.58     3210.23     56.84 o 
  10   3   5      898.71      887.11     43.04 o 
  11   3   5      451.45      479.85     21.25 o 
  12   3   5       33.33       31.59     13.02 o 
  13   3   5      101.15       92.30     17.54 o 
  14   3   5      233.43      237.40     34.21 o 
  15   3   5      103.02      122.62     16.57 o 
  16   3   5      491.57      495.42     21.81 o 
  17   3   5      162.12      171.97     17.42 o 
  18   3   5        1.25      -17.99     15.20 o 
  19   3   5       33.84       11.14     16.83 o 
  20   3   5      100.10       64.98     25.38 o 
  21   3   5       94.81       79.01     37.92 o 
  22   3   5       42.02       51.69     28.47 o 
  23   3   5        2.33      -38.71     29.92 o 
  24   3   5       13.31       -6.17     29.89 o 
 -21   4   5        6.51      -16.82     31.49 o 
 -20   4   5       66.28       81.11     31.55 o 
 -19   4   5       17.64       12.20     28.25 o 
 -18   4   5        2.64      -29.95     27.92 o 
 -17   4   5        0.75       41.70     30.23 o 
 -16   4   5      540.39      504.98     33.99 o 
 -15   4   5       43.74       31.37     18.94 o 
 -14   4   5      125.28      143.38     19.77 o 
 -13   4   5       26.91       19.79     19.81 o 
 -12   4   5      543.25      602.27     23.10 o 
 -11   4   5        1.20        2.44     14.03 o 
 -10   4   5      562.16      619.43     21.94 o 
  -9   4   5       90.21       88.54     14.36 o 
  -8   4   5       12.19       -7.75     12.48 o 
  -7   4   5       35.18       24.06     10.98 o 
  -6   4   5      737.53      817.07     34.33 o 
  -5   4   5       62.30       39.40     16.02 o 
  -4   4   5     1318.35     1334.78     36.27 o 
  -3   4   5       17.73        6.96     15.15 o 
  -2   4   5       84.27       80.60     15.17 o 
  -1   4   5       52.18       27.08     21.09 o 
   0   4   5     1958.62     2016.34     59.55 o 
   1   4   5       46.94       15.31     16.43 o 
   2   4   5     1375.27     1374.64     37.52 o 
   3   4   5      101.58      106.94     19.78 o 
   4   4   5        7.15       11.23     26.11 o 
   5   4   5       14.04      -10.25     18.55 o 
   6   4   5      890.88      967.70     59.46 o 
   7   4   5       71.96       59.05     18.94 o 
   8   4   5      555.52      547.31     30.53 o 
   9   4   5       36.82       25.56     12.04 o 
  10   4   5       13.66      -16.37     16.10 o 
  11   4   5       64.81       65.89     16.69 o 
  12   4   5      543.79      587.52     32.10 o 
  13   4   5       38.68       34.40     16.11 o 
  14   4   5      197.52      159.30     22.26 o 
  15   4   5       30.86        8.09     21.05 o 
  16   4   5       42.65        3.50     22.25 o 
  17   4   5        0.07       28.04     23.76 o 
  18   4   5      262.79      257.83     29.45 o 
  19   4   5        3.60       18.38     26.86 o 
  20   4   5        0.52      -56.04     40.60 o 
 -13   5   5        1.60        4.90     27.51 o 
 -12   5   5       68.93       89.08     38.36 o 
 -11   5   5       19.49       25.03     26.20 o 
 -10   5   5       31.33       37.58     25.97 o 
  -9   5   5        1.10       -5.63     26.55 o 
  -8   5   5      176.78      192.83     26.12 o 
  -7   5   5       23.53       -8.15     36.28 o 
  -6   5   5       47.06       21.61     22.44 o 
  -5   5   5        6.33      -14.75     21.83 o 
  -4   5   5       71.14       91.72     22.58 o 
  -3   5   5        0.20       -9.29     16.79 o 
  -2   5   5      254.80      319.86     25.11 o 
  -1   5   5       11.99       13.49     19.94 o 
   0   5   5       63.07       64.75     19.80 o 
   1   5   5        0.50        9.09     17.63 o 
   2   5   5      170.30      177.18     36.93 o 
   3   5   5        0.59      -45.66     34.34 o 
   4   5   5      107.42      158.42     38.02 o 
   5   5   5        2.54       47.45     38.31 o 
   6   5   5       35.13       32.16     37.52 o 
   7   5   5        6.56       55.19     39.41 o 
   8   5   5       44.31       83.97     41.09 o 
   9   5   5        1.69       -0.69     41.29 o 
  10   5   5      146.02      135.29     44.47 o 
  11   5   5        0.18      -23.52     41.79 o 
  12   5   5        0.04      -25.01     42.58 o 
 -30   0   6       43.05       44.37     55.78 o 
 -29   0   6      248.21      205.87     57.67 o 
 -28   0   6       11.05       20.35     50.13 o 
 -27   0   6      179.67      233.36     49.13 o 
 -26   0   6      376.27      298.88     48.84 o 
 -25   0   6      197.71      164.90     27.43 o 
 -24   0   6      212.66      227.03     28.06 o 
 -23   0   6      901.08      948.61     42.69 o 
 -22   0   6       58.15       52.08     18.48 o 
 -21   0   6      296.77      277.19     20.64 o 
 -20   0   6     1032.39     1119.42     31.47 o 
 -19   0   6      218.51      224.43     13.36 o 
 -18   0   6      878.27      942.46     24.84 o 
 -17   0   6     8280.33     8291.92    151.59 o 
 -16   0   6     1123.38     1136.16     26.29 o 
 -15   0   6       59.64       66.30     13.25 o 
 -14   0   6     5443.58     5593.44     98.20 o 
 -13   0   6     4188.25     4092.42     72.98 o 
 -12   0   6     1159.80     1437.40     29.20 o 
 -11   0   6     9392.07     9451.01    161.67 o 
 -10   0   6     6041.49     6389.94    110.37 o 
  -9   0   6      475.58      503.79     13.62 o 
  -8   0   6     6227.36     5684.80     98.19 o 
  -7   0   6    21714.06    21826.17    367.17 o 
  -6   0   6     5253.84     5394.81     93.03 o 
  -5   0   6    10604.22    10403.65    147.97 o 
  -4   0   6    20745.05    21316.56    280.48 o 
  -3   0   6     5347.40     5229.58     70.42 o 
  -2   0   6    21086.07    21873.27    287.62 o 
  -1   0   6    10226.88    10717.20    150.79 o 
   0   0   6     3620.60     3791.08     51.35 o 
   1   0   6     5794.37     5980.93     79.74 o 
   2   0   6    41998.22    42806.58    596.06 o 
   3   0   6       48.79       57.33      3.72 o 
   6   0   6      452.43      408.07      9.94 o 
   9   0   6     1482.12     1514.09     31.50 o 
  10   0   6     5670.87     5892.51    112.05 o 
  11   0   6     4253.03     4450.05    100.19 o 
  12   0   6      902.19      803.75     20.99 o 
  13   0   6       70.40       80.92      8.55 o 
  14   0   6     8741.73     9280.51    178.79 o 
  15   0   6       36.26       45.27      9.05 o 
  16   0   6      761.21      819.02     23.69 o 
  17   0   6     1915.54     1979.94     55.64 o 
  18   0   6     2819.36     3079.63     75.19 o 
  19   0   6      415.51      409.08     27.42 o 
  20   0   6     1532.87     1523.29     66.31 o 
  21   0   6       44.20       28.85     22.51 o 
  22   0   6       39.66       68.89     37.82 o 
  23   0   6        2.86      -23.13     37.62 o 
  24   0   6      772.39      886.60     65.81 o 
  25   0   6       13.49        6.55     43.87 o 
  26   0   6      577.58      658.30     60.15 o 
  27   0   6        6.21        7.35     44.57 o 
  28   0   6        0.45       52.91     52.01 o 
  29   0   6       11.24       11.42     49.53 o 
 -29   1   6       14.89       25.71     48.24 o 
 -28   1   6        8.52      -50.71     33.81 o 
 -27   1   6      109.63       92.42     27.60 o 
 -26   1   6       20.54       21.75     23.55 o 
 -25   1   6       71.51       46.03     23.97 o 
 -24   1   6      178.49      189.00     32.45 o 
 -23   1   6      116.14      122.74     24.01 o 
 -22   1   6       32.55       61.54     19.44 o 
 -21   1   6      479.63      439.55     26.02 o 
 -20   1   6       29.34        9.62     14.71 o 
 -19   1   6      536.44      582.38     19.08 o 
 -18   1   6       84.72       80.78      9.36 o 
 -17   1   6      191.13      178.78      9.81 o 
 -16   1   6      510.20      511.68     12.89 o 
 -15   1   6     2804.71     2750.24     40.71 o 
 -14   1   6      552.73      520.83     13.86 o 
 -13   1   6      190.00      175.28      9.54 o 
 -12   1   6      841.46      814.93     15.32 o 
 -11   1   6       92.70      107.80      6.02 o 
 -10   1   6      781.44      765.58     13.30 o 
  -9   1   6     1120.39      940.17     17.01 o 
  -8   1   6     2262.83     2164.41     32.25 o 
  -7   1   6    12003.52    12639.83    149.11 o 
  -6   1   6     6185.29     6244.93     71.31 o 
  -5   1   6      586.81      553.84      9.67 o 
  -4   1   6       20.20       12.30      2.92 o 
  -3   1   6     1911.48     2000.16     25.03 o 
  -2   1   6     5092.82     4772.24    103.88 o 
  -1   1   6     7532.80     7491.00     93.43 o 
   0   1   6     8524.71     8897.26    109.69 o 
   1   1   6      570.90      599.15     10.49 o 
   2   1   6      486.05      526.52      9.30 o 
   3   1   6     3166.00     3168.09     40.41 o 
   4   1   6     6111.09     6073.86     68.72 o 
   5   1   6     1083.95     1045.85     15.30 o 
   6   1   6     2260.02     2089.57     25.21 o 
   7   1   6      272.80      232.79      6.14 o 
   8   1   6       49.28       33.10      3.52 o 
   9   1   6     4866.23     5164.95     66.42 o 
  11   1   6      443.32      475.71     11.01 o 
  12   1   6     1038.14     1021.49     18.00 o 
  13   1   6     1226.69     1314.67     21.61 o 
  14   1   6      599.41      559.82     16.30 o 
  15   1   6      491.22      460.35     13.73 o 
  16   1   6     1589.63     1633.98     28.83 o 
  17   1   6      380.09      363.66     20.21 o 
  18   1   6      465.77      460.61     16.86 o 
  19   1   6      186.92      164.22     18.87 o 
  20   1   6      520.74      475.93     24.93 o 
  21   1   6      207.79      213.61     21.60 o 
  22   1   6      550.40      545.71     29.25 o 
  23   1   6       77.94       74.23     21.29 o 
  24   1   6       16.13       16.46     23.02 o 
  25   1   6       26.59       -0.87     29.30 o 
  26   1   6       82.15       91.52     30.93 o 
  27   1   6       37.68       64.73     33.66 o 
  28   1   6      130.57      128.42     37.32 o 
 -28   2   6       42.77       -0.59     68.74 o 
 -27   2   6        1.64       10.95     72.81 o 
 -26   2   6       43.36       66.44     33.37 o 
 -25   2   6        4.28       11.82     65.76 o 
 -24   2   6       87.09      124.14     30.85 o 
 -23   2   6       14.33       -5.31     40.45 o 
 -22   2   6      600.21      619.03     39.38 o 
 -21   2   6        8.99      -10.63     24.16 o 
 -20   2   6       18.92        0.18     23.37 o 
 -19   2   6      216.25      230.42     19.83 o 
 -18   2   6      312.64      337.01     15.66 o 
 -17   2   6        0.55        0.29     10.19 o 
 -16   2   6     1639.10     1639.73     36.25 o 
 -15   2   6     1163.93     1176.48     27.18 o 
 -14   2   6      124.49      137.20     10.02 o 
 -13   2   6       46.05       51.29      6.89 o 
 -12   2   6     2940.92     2988.09     45.59 o 
 -11   2   6       70.68       83.33      6.12 o 
 -10   2   6     1225.05     1235.95     21.69 o 
  -9   2   6     4037.08     4068.23     55.84 o 
  -8   2   6     1053.59     1087.20     25.11 o 
  -7   2   6      343.76      327.00     12.44 o 
  -6   2   6     2226.53     2277.10     32.20 o 
  -5   2   6     1301.79     1306.76     23.18 o 
  -4   2   6      776.14      816.10     17.33 o 
  -3   2   6     4072.02     4158.15     64.65 o 
  -2   2   6     1913.92     1969.31     32.03 o 
  -1   2   6      553.29      540.51     11.92 o 
   0   2   6     3160.99     3246.32     47.20 o 
   1   2   6     5849.49     5994.48     84.89 o 
   2   2   6     1514.66     1576.82     26.78 o 
   3   2   6       70.65       57.95      5.36 o 
   4   2   6     3551.17     3778.80     58.15 o 
   5   2   6       57.64       53.62      5.23 o 
   6   2   6     3452.66     3402.32     43.97 o 
   7   2   6      869.66      822.24     14.57 o 
   8   2   6        0.45       -2.25      4.94 o 
   9   2   6     2086.84     2227.61     43.78 o 
  10   2   6      264.64      285.69      8.57 o 
  11   2   6      964.64     1023.57     23.01 o 
  12   2   6      938.48      896.93     21.26 o 
  13   2   6      825.12      829.97     21.00 o 
  14   2   6        1.85      -11.07      8.65 o 
  15   2   6      223.88      251.32     13.05 o 
  16   2   6      181.39      156.63     13.34 o 
  17   2   6       83.31       76.30     13.13 o 
  18   2   6        5.62        4.53     13.45 o 
  19   2   6     1193.24     1315.35     42.94 o 
  20   2   6       35.18       25.11     18.86 o 
  21   2   6        3.03      -17.71     26.33 o 
  22   2   6       23.73       38.07     26.62 o 
  23   2   6       84.22       65.44     28.11 o 
  24   2   6      116.42      112.04     32.03 o 
  25   2   6      242.88      257.69     35.23 o 
  26   2   6        8.23      -19.55     31.19 o 
  27   2   6        0.07       52.83     35.42 o 
 -25   3   6        0.86      -16.36     51.32 o 
 -24   3   6       18.64        0.81     33.34 o 
 -23   3   6       78.13      143.26     32.52 o 
 -22   3   6       71.19       63.40     32.18 o 
 -21   3   6      143.14      127.60     29.43 o 
 -20   3   6      568.12      528.03     36.77 o 
 -19   3   6        2.18       12.21     25.48 o 
 -18   3   6        7.45       18.58     23.79 o 
 -17   3   6      247.86      274.65     15.83 o 
 -16   3   6      381.00      387.91     16.47 o 
 -15   3   6      402.49      405.42     25.56 o 
 -14   3   6      100.14       97.80     13.87 o 
 -13   3   6      120.74      108.27     13.80 o 
 -12   3   6       47.07       27.50     13.70 o 
 -11   3   6      886.73      858.70     25.60 o 
 -10   3   6     1452.04     1422.92     51.02 o 
  -9   3   6      413.36      419.11     16.33 o 
  -8   3   6      318.02      317.48     13.55 o 
  -7   3   6        7.80       10.83      8.49 o 
  -6   3   6      610.81      608.69     23.42 o 
  -5   3   6     1335.88     1356.79     28.19 o 
  -4   3   6     2532.67     2521.79     41.87 o 
  -3   3   6      141.15      151.61     12.88 o 
  -2   3   6       35.59       38.72      7.72 o 
  -1   3   6     1031.45     1041.26     24.88 o 
   0   3   6     1719.59     1762.47     33.35 o 
   1   3   6     1544.00     1605.58     28.50 o 
   2   3   6      551.20      528.81     16.49 o 
   3   3   6        3.65       16.51      7.72 o 
   4   3   6      329.93      373.47     13.99 o 
   5   3   6     2243.41     2256.78     41.41 o 
   6   3   6      579.94      566.69     16.70 o 
   7   3   6     3787.03     3784.25     60.13 o 
   8   3   6     1569.75     1514.79     30.54 o 
   9   3   6     1303.40     1261.13     33.14 o 
  10   3   6      267.16      298.26     16.12 o 
  11   3   6     1454.11     1469.82     40.63 o 
  12   3   6      171.67      157.23     15.35 o 
  13   3   6      285.91      269.36     17.58 o 
  14   3   6       41.05       20.18     15.20 o 
  15   3   6      133.03      143.98     19.48 o 
  16   3   6      125.34      117.86     15.00 o 
  17   3   6      438.85      409.87     21.17 o 
  18   3   6      131.04      136.98     17.64 o 
  19   3   6       12.12       15.27     24.45 o 
  20   3   6        9.39       26.90     25.14 o 
  21   3   6      153.72      205.61     29.58 o 
  22   3   6       67.02       73.01     30.32 o 
  23   3   6       35.57       54.86     32.08 o 
  24   3   6       92.37       55.35     33.19 o 
 -21   4   6        1.53        0.85     32.58 o 
 -20   4   6       65.86       68.69     50.97 o 
 -19   4   6      110.89      126.89     31.66 o 
 -18   4   6       26.15       12.92     33.20 o 
 -17   4   6        3.66        9.03     26.31 o 
 -16   4   6       14.11        3.89     26.30 o 
 -15   4   6        0.24      -14.88     18.95 o 
 -14   4   6       59.11       48.96     16.66 o 
 -13   4   6        1.51      -16.70     15.30 o 
 -12   4   6       67.37       63.31     15.58 o 
 -11   4   6      196.68      212.56     19.68 o 
 -10   4   6        5.58        2.53     17.31 o 
  -9   4   6       32.23       23.41     12.79 o 
  -8   4   6       55.65       36.79     12.14 o 
  -7   4   6      119.12      108.25     11.72 o 
  -6   4   6       43.97       65.97     15.89 o 
  -5   4   6       71.62       83.63     16.05 o 
  -4   4   6       41.00       58.56     13.08 o 
  -3   4   6      107.75      123.84     26.45 o 
  -2   4   6      252.84      295.21     20.12 o 
  -1   4   6        1.50      -22.04     14.69 o 
   0   4   6       13.45       -9.05     13.14 o 
   1   4   6        9.77        0.84     12.81 o 
   2   4   6      333.76      353.13     17.68 o 
   3   4   6        5.61        9.81     15.96 o 
   4   4   6      300.36      301.28     24.14 o 
   5   4   6       90.71      110.19     21.93 o 
   6   4   6        0.15       19.06     29.78 o 
   7   4   6       19.46       17.84     32.66 o 
   8   4   6     1428.24     1227.86     36.92 o 
   9   4   6      150.42      116.85     14.03 o 
  10   4   6       30.86       32.20     13.65 o 
  11   4   6       66.25       33.48     19.16 o 
  12   4   6      174.41      161.93     17.31 o 
  13   4   6       18.37       -0.47     19.51 o 
  14   4   6       29.85       31.60     21.39 o 
  15   4   6        7.43       -6.50     23.23 o 
  16   4   6       20.96       17.07     22.91 o 
  17   4   6        6.68        7.86     25.18 o 
  18   4   6        6.83      -20.43     24.78 o 
  19   4   6       11.92        4.38     27.28 o 
 -13   5   6       23.43       23.48     28.31 o 
 -12   5   6        0.19       22.49     28.15 o 
 -11   5   6       18.97       47.39     26.92 o 
 -10   5   6        3.22        2.59     28.84 o 
  -9   5   6        4.81      -18.82     25.20 o 
  -8   5   6        5.34       20.47     32.51 o 
  -7   5   6        3.86      -31.92     23.90 o 
  -6   5   6        4.52       26.03     23.30 o 
  -5   5   6       34.47       17.75     22.61 o 
  -4   5   6        8.73        7.60     22.33 o 
  -3   5   6        9.75        3.68     17.37 o 
  -2   5   6      296.56      305.13     20.40 o 
  -1   5   6       72.32       80.71     18.89 o 
   0   5   6        3.25       -0.56     18.93 o 
   1   5   6       10.80        1.98     25.21 o 
   2   5   6      338.22      342.25     43.38 o 
   3   5   6       48.00       61.64     37.22 o 
   4   5   6        2.62        5.56     34.64 o 
   5   5   6       56.21       58.66     38.61 o 
   6   5   6        0.07      -18.96     37.92 o 
   7   5   6        9.26       67.50     39.21 o 
   8   5   6        6.99       43.67     41.99 o 
   9   5   6        8.60       27.79     40.20 o 
  10   5   6       20.00      -31.47     43.48 o 
  11   5   6       30.05       18.86     43.38 o 
 -29   1   7       31.34      -27.79     53.80 o 
 -28   1   7      137.70      190.95     28.81 o 
 -27   1   7       37.22       14.09     27.26 o 
 -26   1   7      215.03      219.64     29.32 o 
 -25   1   7       17.64       18.11     23.90 o 
 -24   1   7      357.52      376.37     28.48 o 
 -23   1   7      254.13      220.28     39.96 o 
 -22   1   7      246.10      246.16     22.79 o 
 -21   1   7       15.42        5.22     19.07 o 
 -20   1   7      520.21      519.60     25.78 o 
 -19   1   7     1808.78     1771.84     50.02 o 
 -18   1   7     2922.38     2806.31     48.82 o 
 -17   1   7        5.75       -6.80      8.10 o 
 -16   1   7       31.78       35.05      8.32 o 
 -15   1   7      516.70      543.38     14.29 o 
 -14   1   7     3164.69     3170.18     46.02 o 
 -13   1   7      906.16      875.68     18.81 o 
 -12   1   7     2882.67     2825.81     41.12 o 
 -11   1   7       27.81       38.65      5.54 o 
 -10   1   7      163.27      142.16      6.39 o 
  -9   1   7     1567.62     1460.49     20.14 o 
  -8   1   7     6308.59     6317.12     76.36 o 
  -7   1   7      239.84      231.56      5.81 o 
  -6   1   7     2533.36     2493.71     28.68 o 
  -5   1   7       31.57       49.68      3.91 o 
  -4   1   7     5079.31     4888.68     58.71 o 
  -3   1   7     5374.74     5725.23     68.34 o 
  -2   1   7     7088.51     6901.91     80.16 o 
  -1   1   7      136.34      148.78      5.15 o 
   0   1   7      716.84      689.90     10.07 o 
   1   1   7     3419.93     3486.67     42.53 o 
   2   1   7     3769.04     3667.58     42.58 o 
   3   1   7     2992.82     3131.47     35.19 o 
   4   1   7     6397.80     6460.29     70.60 o 
   5   1   7      331.39      399.87      7.58 o 
   6   1   7     1151.21     1192.02     16.62 o 
   7   1   7     7274.73     7435.13     93.71 o 
   8   1   7     7153.27     7152.04     90.28 o 
   9   1   7     2388.97     2351.03     34.16 o 
  10   1   7     2415.61     2489.57     33.96 o 
  11   1   7      361.71      354.40      9.54 o 
  12   1   7        6.39       -1.64      5.50 o 
  13   1   7     2306.95     2415.20     35.69 o 
  14   1   7     1819.06     1834.49     30.99 o 
  15   1   7     1577.55     1530.91     27.24 o 
  16   1   7      476.43      478.69     13.52 o 
  17   1   7     2511.93     2441.62     64.11 o 
  18   1   7        5.54      -19.06     12.71 o 
  19   1   7      199.61      224.65     20.03 o 
  20   1   7      615.61      631.01     28.22 o 
  21   1   7       66.16       50.24     19.35 o 
  22   1   7        1.36      -10.07     19.63 o 
  23   1   7       86.69      129.51     38.11 o 
  24   1   7        2.16      -10.71     21.65 o 
  25   1   7       95.75       72.17     30.70 o 
  26   1   7       39.47       49.75     44.02 o 
  27   1   7       34.97       40.18     35.66 o 
  28   1   7        0.20      -30.93     36.51 o 
 -28   2   7       80.49      118.83     38.02 o 
 -27   2   7       55.19       57.71     38.36 o 
 -26   2   7       70.48       62.21     33.65 o 
 -25   2   7        2.96        6.82     31.13 o 
 -24   2   7       30.65       42.65     32.25 o 
 -23   2   7        5.67        4.70     27.44 o 
 -22   2   7      508.08      524.14     35.69 o 
 -21   2   7      176.82      138.18     27.90 o 
 -20   2   7      404.41      417.92     51.66 o 
 -19   2   7       70.42       77.99     18.41 o 
 -18   2   7      732.11      727.68     25.92 o 
 -17   2   7      285.13      282.83     14.99 o 
 -16   2   7     2671.23     2671.18     52.30 o 
 -15   2   7      280.27      279.44     12.60 o 
 -14   2   7       11.95      -12.70      8.70 o 
 -13   2   7       13.70        9.31      8.41 o 
 -12   2   7     2414.88     2363.14     37.46 o 
 -11   2   7      203.10      223.36      8.35 o 
 -10   2   7     5379.74     5407.64     73.22 o 
  -9   2   7      971.36      997.80     17.43 o 
  -8   2   7      873.56      971.17     16.64 o 
  -7   2   7     1316.25     1368.37     19.91 o 
  -6   2   7     5198.68     5397.90     68.26 o 
  -5   2   7        2.46        2.57      5.23 o 
  -4   2   7    21046.60    22333.35    334.27 o 
  -3   2   7      198.50      251.35     12.17 o 
  -2   2   7       61.74       70.23      6.40 o 
  -1   2   7     1971.91     1868.11     28.97 o 
   0   2   7     6385.91     6602.03     93.63 o 
   1   2   7      402.65      450.58     11.99 o 
   2   2   7     7476.87     7845.35    119.59 o 
   3   2   7     1569.77     1661.28     28.42 o 
   4   2   7       57.48       53.60      5.81 o 
   5   2   7      349.17      328.77     13.01 o 
   6   2   7     5035.19     4984.33     67.43 o 
   7   2   7       28.53       40.54      5.64 o 
   8   2   7     1490.82     1515.26     23.37 o 
   9   2   7     2017.36     2017.53     29.73 o 
  10   2   7      778.17      779.40     20.20 o 
  11   2   7       19.85       15.83      5.73 o 
  12   2   7     3304.19     3350.49     61.05 o 
  13   2   7      212.67      197.40     11.17 o 
  14   2   7      105.00       98.97     10.10 o 
  15   2   7      208.17      210.43     13.13 o 
  16   2   7     1434.72     1387.02     39.83 o 
  17   2   7       17.23       13.90     12.44 o 
  18   2   7      355.03      350.50     18.73 o 
  19   2   7      171.58      148.52     29.51 o 
  20   2   7        6.26      -11.10     18.97 o 
  21   2   7       53.00       63.63     25.62 o 
  22   2   7       17.80      -15.99     25.57 o 
  23   2   7        0.68      -39.64     28.15 o 
  24   2   7      296.91      245.86     34.18 o 
  25   2   7       44.26       45.73     43.77 o 
  26   2   7       16.84        3.60     46.75 o 
 -25   3   7       61.96       78.25     36.94 o 
 -24   3   7        7.55      -23.83     31.53 o 
 -23   3   7       84.31      128.96     33.56 o 
 -22   3   7        0.27       16.24     29.33 o 
 -21   3   7       39.55        5.62     29.34 o 
 -20   3   7      108.65       83.69     28.38 o 
 -19   3   7      195.06      245.25     30.76 o 
 -18   3   7       21.13       35.17     27.84 o 
 -17   3   7      298.93      300.97     18.65 o 
 -16   3   7        4.82       -6.79     12.45 o 
 -15   3   7       27.67       24.87     13.95 o 
 -14   3   7      634.66      595.00     22.28 o 
 -13   3   7     1885.78     1868.04     43.83 o 
 -12   3   7      418.75      351.11     16.92 o 
 -11   3   7      461.09      428.51     18.09 o 
 -10   3   7       55.50       41.74     11.66 o 
  -9   3   7      536.44      563.01     19.50 o 
  -8   3   7     2105.40     2075.54     44.77 o 
  -7   3   7     1136.75     1062.19     27.36 o 
  -6   3   7      917.32      852.46     32.57 o 
  -5   3   7       11.79       18.44     12.49 o 
  -4   3   7      623.92      636.01     47.13 o 
  -3   3   7      249.09      227.41     10.59 o 
  -2   3   7     1057.27     1074.81     28.20 o 
  -1   3   7     1278.88     1274.72     26.79 o 
   0   3   7      537.85      508.79     15.40 o 
   1   3   7      475.63      458.53     17.01 o 
   2   3   7       76.67       75.11      7.89 o 
   3   3   7     2375.59     2319.10     42.68 o 
   4   3   7      998.71      989.19     22.21 o 
   5   3   7     1993.48     1964.97     39.09 o 
   6   3   7       43.41       54.07     11.41 o 
   7   3   7      100.44      113.14      8.49 o 
   8   3   7       16.76        8.23      9.85 o 
   9   3   7      621.35      596.42     19.35 o 
  10   3   7      384.09      409.82     27.52 o 
  11   3   7     1038.09     1023.69     37.10 o 
  12   3   7      129.05      117.77     15.74 o 
  13   3   7       33.84        8.09     14.41 o 
  14   3   7      117.99       94.91     19.70 o 
  15   3   7      325.04      313.37     16.97 o 
  16   3   7      205.70      203.44     16.92 o 
  17   3   7      228.16      216.64     18.29 o 
  18   3   7       76.26       81.37     17.78 o 
  19   3   7        2.97       30.00     25.59 o 
  20   3   7       88.93       60.35     30.47 o 
  21   3   7       73.36       48.61     28.21 o 
  22   3   7      256.86      180.62     33.47 o 
  23   3   7       14.01        9.64     30.67 o 
  24   3   7        0.19       17.88     32.65 o 
 -20   4   7        4.64       13.45     31.65 o 
 -19   4   7       40.15        3.85     34.64 o 
 -18   4   7       27.94       -0.32     44.92 o 
 -17   4   7      215.12      215.28     31.02 o 
 -16   4   7        9.91       -4.46     27.40 o 
 -15   4   7      517.59      536.98     27.82 o 
 -14   4   7        9.60        9.28     16.33 o 
 -13   4   7       18.26       27.07     15.72 o 
 -12   4   7       11.50       15.20     15.61 o 
 -11   4   7      442.92      486.35     27.67 o 
 -10   4   7       70.72       49.26     14.39 o 
  -9   4   7      963.92      986.10     29.74 o 
  -8   4   7      166.04      167.83     14.39 o 
  -7   4   7       68.86      102.51     13.70 o 
  -6   4   7       12.41       25.23     16.27 o 
  -5   4   7     1066.22     1196.57     38.18 o 
  -4   4   7        2.18       -6.05     14.88 o 
  -3   4   7      500.10      524.37     22.69 o 
  -2   4   7      100.42       71.02     18.10 o 
  -1   4   7      535.90      543.92     25.96 o 
   0   4   7       13.57       12.66     18.61 o 
   1   4   7     1793.04     1882.04     49.29 o 
   2   4   7       50.74       41.57     13.88 o 
   3   4   7       88.88       98.58     14.18 o 
   4   4   7       67.82       69.84     13.07 o 
   5   4   7     1345.98     1380.44     39.07 o 
   6   4   7       14.59       19.54     19.21 o 
   7   4   7      810.04      816.20     27.80 o 
   8   4   7      731.28      664.57     25.34 o 
   9   4   7       33.44       19.77     13.59 o 
  10   4   7      187.45      215.25     16.89 o 
  11   4   7      623.19      608.15     25.88 o 
  12   4   7      207.99      151.70     18.09 o 
  13   4   7      400.01      422.85     32.11 o 
  14   4   7      110.02      127.40     23.49 o 
  15   4   7        0.93       -7.54     22.12 o 
  16   4   7       88.96      117.37     25.65 o 
  17   4   7      145.60      221.04     72.76 o 
  18   4   7        1.79      -25.98     26.02 o 
  19   4   7       19.97       28.31     50.97 o 
 -12   5   7       21.53       16.99     29.31 o 
 -11   5   7        4.84      -16.20     27.78 o 
 -10   5   7        3.65        0.47     27.09 o 
  -9   5   7      157.35      192.99     28.98 o 
  -8   5   7       48.47       63.89     25.91 o 
  -7   5   7      225.42      226.32     32.16 o 
  -6   5   7        9.84      -35.80     23.86 o 
  -5   5   7        3.26       -5.25     23.03 o 
  -4   5   7        5.18       17.25     20.40 o 
  -3   5   7      212.71      268.93     23.35 o 
  -2   5   7       11.44       26.64     16.96 o 
  -1   5   7      136.49      160.32     18.29 o 
   0   5   7        1.02       23.22     19.76 o 
   1   5   7       12.72        2.03     19.60 o 
   2   5   7       45.25      -10.72     35.54 o 
   3   5   7      169.73      247.56     41.99 o 
   4   5   7        2.58       22.33     37.52 o 
   5   5   7       83.44       73.95     39.21 o 
   6   5   7       68.48       88.04     39.70 o 
   7   5   7       48.94      142.64     43.97 o 
   8   5   7        7.83       -1.89     40.10 o 
   9   5   7       41.62       23.62     43.08 o 
  10   5   7       33.54       -0.40     42.78 o 
  11   5   7        0.96       86.16     47.05 o 
 -30   0   8      599.22      544.05     66.31 o 
 -29   0   8       46.49       83.88     49.93 o 
 -28   0   8       72.13       38.12     52.01 o 
 -27   0   8       88.71      100.45     46.85 o 
 -26   0   8      106.12       83.28     43.08 o 
 -25   0   8      332.00      326.96     55.24 o 
 -24   0   8     1025.88     1048.48     49.49 o 
 -23   0   8      121.05      124.91     23.53 o 
 -22   0   8      672.97      661.19     38.30 o 
 -21   0   8     1110.29     1069.99     37.44 o 
 -20   0   8     2454.92     2262.32     69.41 o 
 -19   0   8     1846.46     2011.25     51.76 o 
 -18   0   8      715.02      697.33     21.51 o 
 -17   0   8       76.85       91.47     11.23 o 
 -16   0   8       35.16       36.92     10.03 o 
 -15   0   8     4155.34     4072.93     86.09 o 
 -14   0   8      262.30      302.70     18.82 o 
 -13   0   8     5571.37     5589.00     98.58 o 
 -12   0   8     4165.96     4045.91     72.69 o 
 -11   0   8     1260.64     1195.17     25.89 o 
 -10   0   8      647.79      864.09     20.60 o 
  -9   0   8    13170.99    13440.35    228.45 o 
  -8   0   8      212.08      166.06      8.36 o 
  -7   0   8     5618.51     5724.43     99.52 o 
  -6   0   8      189.49      132.07      7.44 o 
  -5   0   8     3422.93     3059.22     54.92 o 
  -4   0   8     3279.58     3603.70     58.15 o 
  -3   0   8    35961.55    36381.00    602.92 o 
  -2   0   8     4789.40     4928.23     84.74 o 
  -1   0   8       57.35       48.36      5.06 o 
   0   0   8     1350.73     1649.93     26.02 o 
   1   0   8     8425.97     8520.99    113.65 o 
   2   0   8     2352.10     2770.92     49.18 o 
   3   0   8    28967.63    29285.27    491.33 o 
   4   0   8     2178.33     2233.57     44.86 o 
   5   0   8     1737.32     1641.13     30.63 o 
   6   0   8      446.59      521.90     13.06 o 
   7   0   8    14891.79    15168.79    283.26 o 
   8   0   8        0.85       -7.75      5.37 o 
   9   0   8     5811.74     5889.39    112.35 o 
  10   0   8     1121.19     1325.69     26.34 o 
  11   0   8     1000.82      989.31     21.38 o 
  12   0   8      401.11      465.37     15.87 o 
  13   0   8     9004.29     9167.67    176.93 o 
  14   0   8        0.03      -12.61      8.41 o 
  15   0   8     1672.69     1809.97     40.90 o 
  16   0   8      290.96      285.76     21.33 o 
  17   0   8      804.31      796.20     29.18 o 
  18   0   8       12.49       20.49     18.48 o 
  19   0   8     2151.01     2069.58     83.48 o 
  20   0   8     1130.83     1078.48     44.71 o 
  21   0   8      665.84      599.64     51.91 o 
  22   0   8      158.26      119.61     36.13 o 
  23   0   8      504.40      485.98     52.71 o 
  24   0   8       36.61        9.33     39.21 o 
  25   0   8      474.39      485.09     53.80 o 
  26   0   8        6.53       10.52     42.19 o 
  27   0   8       36.50       14.79     45.76 o 
  28   0   8        0.19       20.35     49.23 o 
 -29   1   8      151.45      184.63     58.86 o 
 -28   1   8       20.83       43.96     57.52 o 
 -27   1   8       92.31       97.67     23.58 o 
 -26   1   8       88.96      105.84     23.37 o 
 -25   1   8       35.72       36.31     21.35 o 
 -24   1   8       49.36       46.66     36.12 o 
 -23   1   8      568.06      604.75     31.18 o 
 -22   1   8       94.66       61.54     20.30 o 
 -21   1   8      521.46      538.66     27.74 o 
 -20   1   8      760.04      794.38     26.69 o 
 -19   1   8     1394.35     1373.81     32.64 o 
 -18   1   8       25.54       13.59      7.11 o 
 -17   1   8     1214.63     1274.17     25.86 o 
 -16   1   8       21.51       25.50      8.67 o 
 -15   1   8       10.56        7.76      9.06 o 
 -14   1   8     2078.92     1928.91     30.37 o 
 -13   1   8     4054.82     3986.04     56.65 o 
 -12   1   8       32.32       37.42      6.28 o 
 -11   1   8     4116.90     4286.62     60.11 o 
 -10   1   8     2181.71     2210.92     29.32 o 
  -9   1   8     3302.58     3617.40     45.38 o 
  -8   1   8      972.45      832.22     14.18 o 
  -7   1   8    10308.84    10454.83    118.97 o 
  -6   1   8      125.27      117.81      4.51 o 
  -5   1   8     3605.77     3632.68     46.66 o 
  -4   1   8     2300.09     2326.22     29.59 o 
  -3   1   8     6078.44     6709.47     86.16 o 
  -2   1   8     2400.10     2468.68     32.78 o 
  -1   1   8    23474.69    24415.33    286.25 o 
   0   1   8      217.44      212.50      8.58 o 
   1   1   8     2031.96     2140.65     27.34 o 
   2   1   8      546.18      500.04     10.35 o 
   3   1   8     2696.77     2757.10     36.44 o 
   4   1   8     4172.95     4483.51     54.69 o 
   5   1   8    17132.26    17766.97    222.16 o 
   6   1   8      115.56      100.80      5.36 o 
   7   1   8      794.81      763.63     13.78 o 
   8   1   8      376.60      387.90      9.49 o 
   9   1   8     2970.92     3024.32     42.77 o 
  10   1   8     1684.37     1685.69     26.04 o 
  11   1   8     2865.95     2742.63     37.50 o 
  12   1   8      344.29      352.37     17.57 o 
  13   1   8      353.84      382.64     10.22 o 
  14   1   8      815.20      795.47     16.33 o 
  15   1   8     1818.54     1811.60     28.94 o 
  16   1   8      115.46      103.84     11.04 o 
  17   1   8      529.31      553.86     18.90 o 
  18   1   8       51.71       15.10     16.21 o 
  19   1   8       18.23       -0.30     18.17 o 
  20   1   8      153.25      147.79     19.68 o 
  21   1   8      242.14      284.69     24.36 o 
  22   1   8       27.79       38.21     21.61 o 
  23   1   8      143.21      173.18     23.87 o 
  24   1   8        0.90      -48.79     63.08 o 
  25   1   8        0.64      -17.18     32.00 o 
  26   1   8        1.05      -10.87     32.30 o 
  27   1   8       86.06      106.61     36.18 o 
  28   1   8       30.28       29.08     38.42 o 
 -28   2   8       13.06        6.85     36.78 o 
 -27   2   8       26.19       67.90     38.13 o 
 -26   2   8        7.77       46.55     32.45 o 
 -25   2   8       34.58       15.11     32.56 o 
 -24   2   8       28.66       -6.79     29.52 o 
 -23   2   8       43.73        7.77     28.17 o 
 -22   2   8       39.21       17.47     28.60 o 
 -21   2   8       36.16       15.16     31.71 o 
 -20   2   8      355.37      304.92     29.24 o 
 -19   2   8      143.84      190.21     26.63 o 
 -18   2   8        6.24       13.49     22.97 o 
 -17   2   8      866.35      898.71     26.40 o 
 -16   2   8      449.92      462.44     17.43 o 
 -15   2   8      138.03      105.68     12.04 o 
 -14   2   8      643.01      659.93     19.74 o 
 -13   2   8      474.79      478.74     18.00 o 
 -12   2   8        0.27       -5.52      6.60 o 
 -11   2   8      934.70      907.04     17.24 o 
 -10   2   8      923.56      918.84     22.53 o 
  -9   2   8       95.90      118.66      8.81 o 
  -8   2   8     1779.25     1768.80     29.01 o 
  -7   2   8     1495.07     1551.55     23.87 o 
  -6   2   8       14.45       11.69      4.90 o 
  -5   2   8     2985.87     3077.91     40.49 o 
  -4   2   8     3020.43     2931.35     42.54 o 
  -3   2   8        2.19       -9.29      6.20 o 
  -2   2   8     1509.33     1397.07     23.70 o 
  -1   2   8     2006.71     2111.59     32.96 o 
   0   2   8      207.90      193.25     10.35 o 
   1   2   8      671.37      650.72     17.07 o 
   2   2   8     3574.81     3585.73     52.79 o 
   3   2   8      149.49      162.56      7.29 o 
   4   2   8     2201.57     2108.44     35.34 o 
   5   2   8       70.27       65.71      7.95 o 
   6   2   8     3413.22     3293.26     46.86 o 
   7   2   8      444.96      461.75     12.07 o 
   8   2   8     2100.07     2147.57     42.67 o 
   9   2   8       87.31      101.60      8.12 o 
  10   2   8      482.48      462.59     10.09 o 
  11   2   8       87.10       64.09      7.61 o 
  12   2   8     1866.08     1907.78     37.77 o 
  13   2   8        8.52        1.27      8.89 o 
  14   2   8     1789.26     1777.32     36.99 o 
  15   2   8        8.82        5.96     11.72 o 
  16   2   8       11.81        8.46     13.45 o 
  17   2   8       55.78       57.92     13.88 o 
  18   2   8      368.21      372.34     23.74 o 
  19   2   8        0.74       -2.65     18.16 o 
  20   2   8      147.97      158.36     21.88 o 
  21   2   8        2.13      -38.45     25.63 o 
  22   2   8       26.47       17.50     27.77 o 
  23   2   8       15.82       22.46     29.49 o 
  24   2   8       78.41       99.29     31.45 o 
  25   2   8       30.28        2.56     32.80 o 
  26   2   8       24.07       88.34     53.55 o 
 -25   3   8       19.24      -10.80     36.01 o 
 -24   3   8        5.90       11.88     65.16 o 
 -23   3   8       62.91       68.23     34.69 o 
 -22   3   8       22.19       24.38     30.57 o 
 -21   3   8      431.17      417.84     55.69 o 
 -20   3   8      224.42      196.40     38.76 o 
 -19   3   8        3.72      -19.97     38.22 o 
 -18   3   8      222.44      244.93     38.86 o 
 -17   3   8      122.29      117.88     20.88 o 
 -16   3   8      742.33      738.67     23.46 o 
 -15   3   8      361.31      395.39     17.24 o 
 -14   3   8       11.57       18.27     14.09 o 
 -13   3   8        5.83       17.27     16.43 o 
 -12   3   8     1533.29     1534.13     37.99 o 
 -11   3   8      248.04      246.05     15.37 o 
 -10   3   8      506.81      489.27     19.09 o 
  -9   3   8      211.82      205.30     13.66 o 
  -8   3   8       56.42       61.39     14.70 o 
  -7   3   8      113.43       95.69     13.61 o 
  -6   3   8     2287.97     2232.27     47.31 o 
  -5   3   8      926.20      917.29     34.93 o 
  -4   3   8      384.45      363.07     18.12 o 
  -3   3   8       26.74       39.01     10.04 o 
  -2   3   8      318.79      330.28     12.33 o 
  -1   3   8      858.37      889.96     21.64 o 
   0   3   8     1853.77     1849.39     36.17 o 
   1   3   8     1188.47     1232.37     26.77 o 
   2   3   8       17.67       22.72      9.01 o 
   3   3   8       96.80      114.44      9.34 o 
   4   3   8     1911.56     1842.94     35.92 o 
   5   3   8      806.65      862.01     21.46 o 
   6   3   8       20.24       23.06      8.17 o 
   7   3   8     1062.30     1030.66     24.80 o 
   8   3   8       51.41       48.80     11.30 o 
   9   3   8       42.94       37.82     10.99 o 
  10   3   8      172.14      180.66     12.95 o 
  11   3   8      398.29      399.15     19.74 o 
  12   3   8      536.89      508.26     22.64 o 
  13   3   8      198.77      171.17     17.26 o 
  14   3   8       99.96      107.58     12.43 o 
  15   3   8      122.00      116.63     19.72 o 
  16   3   8      453.32      475.67     22.57 o 
  17   3   8        2.50       -2.42     15.28 o 
  18   3   8       30.53        5.43     16.94 o 
  19   3   8        0.30      -15.17     23.75 o 
  20   3   8        8.20       16.59     26.51 o 
  21   3   8       36.43       42.10     29.58 o 
  22   3   8       83.86       76.35     31.83 o 
  23   3   8       19.63       17.30     30.34 o 
 -20   4   8        0.56       -5.43     33.28 o 
 -19   4   8       91.72      103.43     32.45 o 
 -18   4   8       29.20        3.75     61.10 o 
 -17   4   8       44.74       32.14     29.40 o 
 -16   4   8       12.08      -17.47     27.71 o 
 -15   4   8      115.52      106.09     20.81 o 
 -14   4   8        1.00       -0.20     16.69 o 
 -13   4   8       46.92       42.31     16.58 o 
 -12   4   8        4.58        2.34     15.46 o 
 -11   4   8       99.57      112.32     16.98 o 
 -10   4   8       60.55       69.57     15.32 o 
  -9   4   8      120.55      115.84     15.27 o 
  -8   4   8       10.38       16.35     12.96 o 
  -7   4   8       14.04        4.58     11.78 o 
  -6   4   8        0.39       -2.17     14.05 o 
  -5   4   8      188.01      188.55     19.10 o 
  -4   4   8       17.12       21.61     18.42 o 
  -3   4   8      243.45      243.81     15.72 o 
  -2   4   8       59.98       66.56     13.15 o 
  -1   4   8       36.27       35.51     15.22 o 
   0   4   8        1.79       12.28     16.58 o 
   1   4   8      333.27      304.40     17.50 o 
   2   4   8       19.86       36.64     16.00 o 
   3   4   8      275.69      289.40     18.10 o 
   4   4   8       86.46       88.60     15.05 o 
   5   4   8      229.14      212.60     19.32 o 
   6   4   8       95.47       75.32     13.86 o 
   7   4   8       28.73       34.86     13.51 o 
   8   4   8       37.61       32.02     14.33 o 
   9   4   8        1.95       14.65     15.53 o 
  10   4   8      173.51      124.45     16.63 o 
  11   4   8      120.68      107.34     17.33 o 
  12   4   8       12.89       27.76     20.13 o 
  13   4   8        9.94       11.41     19.65 o 
  14   4   8       20.51       -2.60     21.64 o 
  15   4   8       52.38       56.43     23.80 o 
  16   4   8       19.67       15.57     28.88 o 
  17   4   8       19.85       33.84     25.91 o 
  18   4   8        3.54      -40.12     26.75 o 
 -11   5   8       36.35       22.91     48.29 o 
 -10   5   8       81.53      112.31     29.62 o 
  -9   5   8        6.24       -2.49     27.12 o 
  -8   5   8       15.88       21.78     26.38 o 
  -7   5   8        5.98        6.98     22.96 o 
  -6   5   8      192.39      213.07     25.20 o 
  -5   5   8        4.30      -24.18     33.51 o 
  -4   5   8        6.77      -13.84     21.29 o 
  -3   5   8        1.80      -30.29     20.19 o 
  -2   5   8       12.09      -17.31     19.92 o 
  -1   5   8        1.25       14.34     17.12 o 
   0   5   8        2.58        6.80     21.89 o 
   1   5   8       12.10      -12.71     20.99 o 
   2   5   8        8.47      -35.04     37.32 o 
   3   5   8        2.33       -6.25     38.02 o 
   4   5   8       16.49       13.40     39.11 o 
   5   5   8        3.58      -18.26     40.20 o 
   6   5   8       76.11       53.50     42.19 o 
   7   5   8        2.25       19.95     42.09 o 
   8   5   8       32.82      -22.04     40.60 o 
   9   5   8        1.19       54.99     43.48 o 
  10   5   8      133.05      154.85     48.24 o 
 -29   1   9       44.62       62.83     52.61 o 
 -28   1   9        7.78       -3.21     34.65 o 
 -27   1   9       56.14       86.77     23.99 o 
 -26   1   9       53.64       70.05     22.13 o 
 -25   1   9      156.29      156.45     22.47 o 
 -24   1   9      260.49      285.43     23.11 o 
 -23   1   9       73.98       57.56     19.55 o 
 -22   1   9       40.33       16.98     18.38 o 
 -21   1   9      191.25      191.24     19.75 o 
 -20   1   9      181.05      217.32     16.49 o 
 -19   1   9      976.23     1016.25     25.66 o 
 -18   1   9      155.68      156.92     17.51 o 
 -17   1   9        4.64       10.48      5.90 o 
 -16   1   9        7.95        9.30      8.35 o 
 -15   1   9      280.23      283.80     10.75 o 
 -14   1   9     2792.85     2739.00     41.01 o 
 -13   1   9     4738.83     4639.74     61.74 o 
 -12   1   9       14.65       12.37      6.06 o 
 -11   1   9      120.21      141.47      7.07 o 
 -10   1   9      832.95      777.98     14.60 o 
  -9   1   9     2377.54     2248.30     31.59 o 
  -8   1   9     2734.68     2882.06     39.06 o 
  -7   1   9     3805.21     3571.52     44.92 o 
  -6   1   9      189.01      197.36      5.92 o 
  -5   1   9      103.49      115.06      6.08 o 
  -4   1   9     9549.09     9815.33    139.41 o 
  -3   1   9     4371.31     4497.12     61.35 o 
  -2   1   9     1325.32     1448.48     22.20 o 
  -1   1   9    10098.25    10667.39    133.72 o 
   0   1   9     2261.89     2361.10     33.67 o 
   1   1   9      832.49      792.26     12.42 o 
   2   1   9     6845.00     6925.16     93.12 o 
   3   1   9     4862.65     4909.59     63.27 o 
   4   1   9      199.98      217.28      9.23 o 
   5   1   9     1466.84     1448.60     21.08 o 
   6   1   9     3599.64     3868.54     53.49 o 
   7   1   9     1288.19     1286.74     20.67 o 
   8   1   9      205.36      176.56      7.36 o 
   9   1   9      985.12      994.39     16.78 o 
  10   1   9       59.91       67.73      5.43 o 
  11   1   9      425.86      442.38     11.37 o 
  12   1   9     2751.10     2835.07     41.44 o 
  13   1   9      652.24      645.76     15.99 o 
  14   1   9      104.99       89.42      7.66 o 
  15   1   9      902.20      886.57     21.45 o 
  16   1   9      501.32      483.82     21.10 o 
  17   1   9       36.31       22.01     13.48 o 
  18   1   9      158.15      176.66     20.47 o 
  19   1   9      296.17      253.54     24.39 o 
  20   1   9      250.92      253.01     23.40 o 
  21   1   9      185.75      174.28     31.49 o 
  22   1   9      345.82      336.19     26.53 o 
  23   1   9        5.42        6.37     22.60 o 
  24   1   9      149.19      114.49     29.90 o 
  25   1   9      129.63      124.64     32.25 o 
  26   1   9        3.65      -30.70     32.15 o 
  27   1   9       33.45        2.54     34.74 o 
 -27   2   9       69.01       57.04     34.61 o 
 -26   2   9       20.14       21.90     34.74 o 
 -25   2   9       46.26        9.42     30.68 o 
 -24   2   9       76.10      117.37     32.14 o 
 -23   2   9      495.65      474.41     38.15 o 
 -22   2   9       24.96      -31.06     27.33 o 
 -21   2   9      531.25      552.05     37.47 o 
 -20   2   9      267.98      332.08     37.27 o 
 -19   2   9        6.02       24.34     24.10 o 
 -18   2   9      339.43      350.72     63.33 o 
 -17   2   9     1563.28     1497.12     69.58 o 
 -16   2   9      112.25      121.17     15.18 o 
 -15   2   9     1527.73     1488.97     33.86 o 
 -14   2   9      414.20      391.35     15.77 o 
 -13   2   9      149.88      158.04     11.77 o 
 -12   2   9     2441.07     2462.18     47.68 o 
 -11   2   9     3700.07     3587.66     64.36 o 
 -10   2   9      510.28      525.01     13.50 o 
  -9   2   9     1545.35     1497.44     25.91 o 
  -8   2   9     1116.70     1067.34     20.10 o 
  -7   2   9     1325.20     1304.18     20.21 o 
  -6   2   9       17.20       12.00      5.15 o 
  -5   2   9     6537.81     6503.87     91.69 o 
  -4   2   9      345.55      334.70      9.39 o 
  -3   2   9     1305.26     1236.89     20.02 o 
  -2   2   9      942.83      862.33     18.90 o 
  -1   2   9     5261.07     5045.39     73.06 o 
   0   2   9      232.48      240.59      9.33 o 
   1   2   9     4436.09     4489.37     66.29 o 
   2   2   9     1299.42     1274.37     23.90 o 
   3   2   9      181.61      164.70      8.50 o 
   4   2   9     6292.68     6520.28    100.74 o 
   5   2   9     1826.02     1663.16     27.60 o 
   6   2   9        5.05        5.67      5.84 o 
   7   2   9     2122.24     2147.73     41.98 o 
   8   2   9     2201.39     2191.99     35.10 o 
   9   2   9      833.85      834.61     15.21 o 
  10   2   9     3146.00     3085.77     41.52 o 
  11   2   9     2035.01     1973.37     32.71 o 
  12   2   9      174.11      180.76     11.09 o 
  13   2   9      875.06      838.47     22.76 o 
  14   2   9     1153.02     1111.80     29.75 o 
  15   2   9        5.11       10.24     14.28 o 
  16   2   9     1257.06     1230.03     33.17 o 
  17   2   9      288.26      287.39     17.47 o 
  18   2   9        2.54       14.51     17.88 o 
  19   2   9      115.75      105.91     21.57 o 
  20   2   9      373.98      350.62     31.48 o 
  21   2   9        1.67       -2.12     25.90 o 
  22   2   9      117.46      157.19     30.43 o 
  23   2   9      140.45       93.20     30.89 o 
  24   2   9       89.95      103.61     32.56 o 
  25   2   9        7.39      -12.02     33.42 o 
  26   2   9       19.99        1.09     46.65 o 
 -24   3   9       18.57       58.16     36.14 o 
 -23   3   9        5.93      -35.01     33.98 o 
 -22   3   9       11.11      -28.83     30.70 o 
 -21   3   9       12.39      -13.98     29.44 o 
 -20   3   9        1.29       31.41     28.11 o 
 -19   3   9      191.37      144.77     29.09 o 
 -18   3   9       59.46       35.35     20.68 o 
 -17   3   9      124.62      112.01     21.16 o 
 -16   3   9       75.44       57.31     16.57 o 
 -15   3   9      390.24      370.50     18.60 o 
 -14   3   9      108.28      102.10     15.64 o 
 -13   3   9      700.93      718.90     25.04 o 
 -12   3   9      276.38      283.98     16.65 o 
 -11   3   9        5.74       10.63     12.79 o 
 -10   3   9        1.89        5.19     12.16 o 
  -9   3   9       86.93       99.87     12.75 o 
  -8   3   9      651.25      664.72     34.77 o 
  -7   3   9      194.14      185.53     12.74 o 
  -6   3   9      763.22      758.52     22.39 o 
  -5   3   9     1068.42     1007.24     23.81 o 
  -4   3   9       31.01       50.30     12.14 o 
  -3   3   9       46.48       52.51     12.20 o 
  -2   3   9     1695.47     1586.54     33.32 o 
  -1   3   9     1623.67     1582.05     37.39 o 
   0   3   9     1359.73     1367.32     34.04 o 
   1   3   9      101.74      107.93     10.21 o 
   2   3   9      111.01      142.31     10.79 o 
   3   3   9      339.13      355.51     15.55 o 
   4   3   9     1969.86     1901.82     42.54 o 
   5   3   9      663.76      696.34     22.60 o 
   6   3   9      737.10      747.25     21.00 o 
   7   3   9        9.65        5.75     10.20 o 
   8   3   9      394.72      434.60     17.65 o 
   9   3   9      516.20      518.63     19.71 o 
  10   3   9      286.05      303.45     15.58 o 
  11   3   9      440.48      470.08     32.09 o 
  12   3   9      233.91      228.58     22.25 o 
  13   3   9        6.26       -6.04     23.03 o 
  14   3   9        7.04       13.40     12.33 o 
  15   3   9      429.52      389.23     22.84 o 
  16   3   9      276.17      277.83     26.60 o 
  17   3   9      115.18      138.31     17.90 o 
  18   3   9       37.60       23.84     24.79 o 
  19   3   9        1.07       30.82     27.07 o 
  20   3   9       99.13       73.95     29.40 o 
  21   3   9        3.97       -0.41     28.72 o 
  22   3   9       14.05      -27.68     28.99 o 
  23   3   9       17.90      -32.33     30.12 o 
 -20   4   9        6.67      -13.37     33.95 o 
 -19   4   9        1.99      -43.33     31.46 o 
 -18   4   9      152.13      146.36     33.61 o 
 -17   4   9       11.76       28.12     29.04 o 
 -16   4   9      197.96      292.05     73.80 o 
 -15   4   9        6.66       16.63     17.67 o 
 -14   4   9       97.52      113.99     19.07 o 
 -13   4   9       10.53       22.97     16.69 o 
 -12   4   9      203.84      228.67     18.69 o 
 -11   4   9       51.52       42.71     16.07 o 
 -10   4   9     1057.02     1121.91     38.91 o 
  -9   4   9      121.77      134.13     16.03 o 
  -8   4   9       79.49       73.81     14.15 o 
  -7   4   9       61.36       49.48     13.13 o 
  -6   4   9      406.42      422.11     18.21 o 
  -5   4   9       34.90       33.39     16.19 o 
  -4   4   9     1118.79     1172.43     34.50 o 
  -3   4   9      274.43      296.19     18.82 o 
  -2   4   9        0.02       -5.44     17.45 o 
  -1   4   9        7.59        6.91     13.08 o 
   0   4   9      331.14      349.74     19.01 o 
   1   4   9        9.44       10.32     15.34 o 
   2   4   9      358.86      395.49     25.86 o 
   3   4   9       86.58      104.08     15.42 o 
   4   4   9       23.19       37.64     15.55 o 
   5   4   9      174.44      205.11     17.49 o 
   6   4   9      746.06      757.73     28.01 o 
   7   4   9       97.43       89.58     19.99 o 
   8   4   9      301.37      333.61     19.55 o 
   9   4   9       29.41       44.46     16.16 o 
  10   4   9      273.33      239.75     19.35 o 
  11   4   9       55.30       68.89     30.87 o 
  12   4   9      253.45      260.15     25.16 o 
  13   4   9      139.23      147.97     23.87 o 
  14   4   9       50.77       58.56     24.17 o 
  15   4   9       87.07       86.20     24.38 o 
  16   4   9       39.91       41.62     28.29 o 
  17   4   9        0.71       16.91     27.74 o 
  18   4   9       82.54      102.42     29.24 o 
 -11   5   9       26.28       31.76     31.05 o 
 -10   5   9        1.50      -19.76     25.94 o 
  -9   5   9        2.18       14.49     24.37 o 
  -8   5   9       60.79       77.49     25.76 o 
  -7   5   9        2.02       -1.74     23.66 o 
  -6   5   9       29.09       11.06     23.25 o 
  -5   5   9       34.31       55.28     23.07 o 
  -4   5   9        3.40       32.73     22.07 o 
  -3   5   9        0.59      -13.23     40.56 o 
  -2   5   9       90.67       99.93     22.47 o 
  -1   5   9       81.74       41.84     20.30 o 
   0   5   9       67.85       59.06     20.11 o 
   1   5   9       65.49       89.38     24.48 o 
   2   5   9       31.95       39.80     39.70 o 
   3   5   9       10.57      -22.93     39.41 o 
   4   5   9      142.79      144.62     43.97 o 
   5   5   9       28.11       47.35     43.08 o 
   6   5   9       11.95       22.83     40.40 o 
   7   5   9      111.90       92.02     47.05 o 
   8   5   9       48.57       -2.98     42.38 o 
   9   5   9       21.72       41.79     46.85 o 
 -29   0  10       20.20        5.26     49.23 o 
 -28   0  10        2.71      -77.57     51.72 o 
 -27   0  10        1.62       -4.07     45.86 o 
 -26   0  10      352.27      326.07     57.17 o 
 -25   0  10      474.01      497.55     35.76 o 
 -24   0  10      645.75      712.52     39.90 o 
 -23   0  10      102.74      112.17     21.92 o 
 -22   0  10      128.87      179.93     51.07 o 
 -21   0  10        5.76       27.99     18.95 o 
 -20   0  10     1697.17     1755.68     51.13 o 
 -19   0  10      335.35      340.53     21.94 o 
 -18   0  10     2583.49     2562.62     57.18 o 
 -17   0  10     2832.59     2761.45     56.99 o 
 -16   0  10     4983.60     5023.91    100.15 o 
 -15   0  10     1988.91     1889.08     40.79 o 
 -14   0  10     6355.41     6347.77    129.03 o 
 -13   0  10     1032.89     1030.61     37.64 o 
 -12   0  10      109.89      158.21     13.63 o 
 -11   0  10      187.46      197.55     14.02 o 
 -10   0  10    16743.67    15930.27    270.92 o 
  -9   0  10       27.29       20.46      7.84 o 
  -8   0  10    12454.21    12841.84    219.15 o 
  -7   0  10     7097.22     7639.34    132.26 o 
  -6   0  10     3487.97     4013.86     71.84 o 
  -5   0  10     1608.49     1895.34     42.78 o 
  -4   0  10    31290.73    32034.43    597.14 o 
  -3   0  10      148.87      203.89     14.18 o 
  -2   0  10    19857.64    20902.95    391.02 o 
  -1   0  10        5.72       -4.36      5.64 o 
   0   0  10    10039.92    10776.27    183.52 o 
   1   0  10       34.34       30.19      5.97 o 
   2   0  10    54989.56    56689.09    949.48 o 
   3   0  10      340.66      381.19     12.48 o 
   4   0  10     3852.49     4002.10     64.64 o 
   5   0  10     1037.22     1082.66     20.91 o 
   6   0  10     6117.32     6007.97     87.98 o 
   7   0  10     3801.68     3940.87     63.20 o 
   8   0  10    20932.46    21027.72    322.06 o 
   9   0  10       34.02       32.11      6.16 o 
  10   0  10     1109.35     1086.17     23.38 o 
  11   0  10      236.55      244.16      9.98 o 
  12   0  10     6054.43     6281.15    108.99 o 
  13   0  10       75.05       59.76      8.29 o 
  14   0  10     3705.12     3791.26     77.12 o 
  15   0  10     1047.99     1103.85     74.56 o 
  16   0  10       54.54       31.75     18.10 o 
  17   0  10      185.57      176.62     30.18 o 
  18   0  10     3931.98     3812.55    110.88 o 
  19   0  10        0.79       30.41     25.41 o 
  20   0  10      118.06      140.75     37.02 o 
  21   0  10       63.12      118.32     36.93 o 
  22   0  10      263.54      273.76     43.97 o 
  23   0  10       80.41        9.93     40.10 o 
  24   0  10      299.70      330.94     54.79 o 
  25   0  10      113.74      137.08     48.14 o 
  26   0  10       24.34       19.06     51.12 o 
  27   0  10       11.31       36.23     53.80 o 
 -29   1  10        0.36        6.35     55.39 o 
 -28   1  10       60.73       25.34     35.42 o 
 -27   1  10      134.78      127.83     29.20 o 
 -26   1  10        0.02       13.57     22.21 o 
 -25   1  10      105.86       93.32     33.99 o 
 -24   1  10      292.11      263.80     33.76 o 
 -23   1  10        2.01        3.15     18.85 o 
 -22   1  10      135.59      174.38     28.45 o 
 -21   1  10      104.66       83.68     18.46 o 
 -20   1  10       17.25       23.52     13.56 o 
 -19   1  10      517.61      541.74     34.70 o 
 -18   1  10     1243.52     1254.33     46.10 o 
 -17   1  10       83.38       72.66     10.25 o 
 -16   1  10     1071.77     1060.94     23.04 o 
 -15   1  10      117.65      124.97     10.04 o 
 -14   1  10     1330.18     1291.66     25.71 o 
 -13   1  10       14.00       17.48      8.14 o 
 -12   1  10     3686.03     3667.29     52.89 o 
 -11   1  10      372.31      381.16     10.19 o 
 -10   1  10     1066.32     1018.28     17.76 o 
  -9   1  10       88.48      106.28      6.38 o 
  -8   1  10     2084.54     1903.79     27.59 o 
  -7   1  10      111.61       86.89      4.89 o 
  -6   1  10    12137.46    11911.20    143.12 o 
  -5   1  10        4.94       10.07      5.85 o 
  -4   1  10       37.14       33.04      5.56 o 
  -3   1  10       41.17       39.14      5.42 o 
  -2   1  10     7597.97     7714.85    104.36 o 
  -1   1  10      488.71      417.96     13.36 o 
   0   1  10    11616.90    11485.57    152.94 o 
   1   1  10      109.30      155.54      7.38 o 
   2   1  10     1424.01     1583.76     20.69 o 
   3   1  10      387.90      465.44      9.23 o 
   4   1  10     5975.15     5858.93     67.88 o 
   5   1  10     1278.01     1319.57     19.88 o 
   6   1  10     4102.15     4021.11     52.55 o 
   7   1  10     1297.99     1323.56     20.20 o 
   8   1  10      224.01      217.34      7.36 o 
   9   1  10      100.53       76.60      6.44 o 
  10   1  10     5997.44     5910.82     80.44 o 
  11   1  10      283.85      328.35     15.98 o 
  12   1  10     1368.71     1348.97     23.04 o 
  13   1  10     2016.26     2011.16     35.60 o 
  14   1  10      712.45      678.56     21.34 o 
  15   1  10       22.68       13.11     10.30 o 
  16   1  10     1237.47     1292.73     32.08 o 
  17   1  10      355.14      384.45     22.52 o 
  18   1  10      376.53      403.33     23.97 o 
  19   1  10      460.33      398.75     24.16 o 
  20   1  10      191.17      215.79     30.70 o 
  21   1  10        5.38        1.87     19.34 o 
  22   1  10      365.60      389.06     28.68 o 
  23   1  10      370.77      393.92     36.21 o 
  24   1  10       42.78       55.63     32.88 o 
  25   1  10        0.44       -9.23     33.86 o 
  26   1  10       73.87       38.44     52.21 o 
  27   1  10       25.89       13.37     47.30 o 
 -27   2  10        9.94      -18.59     29.59 o 
 -26   2  10       13.06       -4.19     29.32 o 
 -25   2  10      106.01      133.35     29.35 o 
 -24   2  10       77.50       66.14     25.96 o 
 -23   2  10        3.88       -8.20     23.87 o 
 -22   2  10       62.66       33.39     29.16 o 
 -21   2  10      181.29      233.14     31.25 o 
 -20   2  10        8.59        9.01     34.99 o 
 -19   2  10       54.05       52.58     24.15 o 
 -18   2  10      176.91      154.82     25.51 o 
 -17   2  10       87.97       83.68     23.88 o 
 -16   2  10      305.43      304.71     19.73 o 
 -15   2  10      807.08      795.03     23.98 o 
 -14   2  10        1.10       -6.45     10.40 o 
 -13   2  10     1107.12     1082.28     27.06 o 
 -12   2  10      819.30      837.31     21.12 o 
 -11   2  10      768.32      704.00     31.90 o 
 -10   2  10      178.50      157.18     13.98 o 
  -9   2  10     2102.53     2166.63     42.08 o 
  -8   2  10        1.73        6.58      3.77 o 
  -7   2  10       52.19       31.07      6.96 o 
  -6   2  10      218.21      223.51      8.28 o 
  -5   2  10     1546.06     1615.01     33.29 o 
  -4   2  10       51.11       43.38      4.84 o 
  -3   2  10     3091.79     3042.17     38.50 o 
  -2   2  10       42.92       51.80      4.84 o 
  -1   2  10      173.00      158.09      5.87 o 
   0   2  10      117.38      126.39      7.74 o 
   1   2  10     2656.06     2649.66     44.16 o 
   2   2  10       54.27       52.73      7.72 o 
   3   2  10     2312.45     2233.10     38.22 o 
   4   2  10       85.32      110.06     10.59 o 
   5   2  10      265.75      253.29     13.20 o 
   6   2  10      106.64      108.06      7.49 o 
   7   2  10     2867.12     2812.75     43.69 o 
   8   2  10        3.83       -5.08      5.28 o 
   9   2  10      619.42      612.20     13.61 o 
  10   2  10      100.12       81.47      8.74 o 
  11   2  10      310.00      331.60     13.71 o 
  12   2  10      122.26      108.22     10.06 o 
  13   2  10      631.64      679.19     22.55 o 
  14   2  10        1.89       -6.89     11.73 o 
  15   2  10      384.68      384.98     17.90 o 
  16   2  10       13.63       19.50     13.34 o 
  17   2  10       69.20       41.55     18.96 o 
  18   2  10       18.96       43.56     18.78 o 
  19   2  10      411.35      408.74     26.85 o 
  20   2  10       47.98       53.10     26.20 o 
  21   2  10       17.36        3.53     27.48 o 
  22   2  10       16.30      -20.96     28.08 o 
  23   2  10      124.63      144.32     32.98 o 
  24   2  10       50.07       29.47     51.27 o 
  25   2  10        1.70      -43.48     32.90 o 
 -24   3  10       44.30       80.64     46.06 o 
 -23   3  10       65.85       73.01     38.27 o 
 -22   3  10       59.78       84.67     32.30 o 
 -21   3  10       34.92       37.49     53.80 o 
 -20   3  10        1.63      -10.17     28.07 o 
 -19   3  10       48.90       18.49     28.70 o 
 -18   3  10        3.54        0.02     21.82 o 
 -17   3  10       85.87      102.35     22.14 o 
 -16   3  10      667.51      697.43     27.09 o 
 -15   3  10        0.86      -23.17     15.45 o 
 -14   3  10      236.86      242.39     20.24 o 
 -13   3  10      540.29      508.96     21.53 o 
 -12   3  10     1086.79     1069.48     31.77 o 
 -11   3  10      349.23      354.51     26.85 o 
 -10   3  10      465.76      449.55     18.90 o 
  -9   3  10      217.02      220.21     15.01 o 
  -8   3  10       23.34       24.66     10.94 o 
  -7   3  10      794.80      818.94     22.79 o 
  -6   3  10     1033.20      966.77     24.61 o 
  -5   3  10     1138.79     1156.33     27.04 o 
  -4   3  10      120.65      113.33      8.80 o 
  -3   3  10       25.93       12.68     12.31 o 
  -2   3  10       46.61       42.96     10.98 o 
  -1   3  10     2477.89     2416.27     46.56 o 
   0   3  10      810.16      766.66     24.67 o 
   1   3  10      729.49      709.40     23.87 o 
   2   3  10       45.49       55.56     12.27 o 
   3   3  10      165.41      158.67     15.30 o 
   4   3  10      790.45      783.92     24.90 o 
   5   3  10      950.50      993.44     27.77 o 
   6   3  10      580.81      593.77     18.83 o 
   7   3  10      288.69      266.72     13.93 o 
   8   3  10      432.70      412.84     16.35 o 
   9   3  10      630.94      620.54     19.93 o 
  10   3  10       81.85       94.98     13.41 o 
  11   3  10      409.79      391.84     21.93 o 
  12   3  10       92.61       60.50     19.98 o 
  13   3  10       33.55       24.22     12.12 o 
  14   3  10       29.53       32.25     13.54 o 
  15   3  10      428.07      454.72     24.52 o 
  16   3  10       22.75       44.17     16.19 o 
  17   3  10      265.29      230.02     28.47 o 
  18   3  10       32.53       13.31     25.28 o 
  19   3  10      149.46      102.58     44.67 o 
  20   3  10       33.61       39.73     40.65 o 
  21   3  10      174.79      194.51     33.61 o 
  22   3  10        8.59       -0.24     29.87 o 
 -19   4  10       24.73       -1.70     33.43 o 
 -18   4  10       14.73       21.21     31.21 o 
 -17   4  10       13.19        7.42     30.81 o 
 -16   4  10       62.84       71.57     31.10 o 
 -15   4  10        0.63       26.96     23.33 o 
 -14   4  10       14.94       17.32     18.24 o 
 -13   4  10      140.01      162.42     19.37 o 
 -12   4  10      121.64      121.81     17.84 o 
 -11   4  10       30.09       39.05     16.45 o 
 -10   4  10      135.66      134.53     16.82 o 
  -9   4  10      139.83      130.76     15.34 o 
  -8   4  10       27.01       29.39     13.90 o 
  -7   4  10       10.36       19.73     12.88 o 
  -6   4  10       49.69       38.18     13.69 o 
  -5   4  10       13.64       24.03     10.47 o 
  -4   4  10       62.90       94.61     17.54 o 
  -3   4  10       18.29       32.11     16.76 o 
  -2   4  10      286.10      268.51     16.77 o 
  -1   4  10      101.04       95.76     14.87 o 
   0   4  10        2.03        4.28     13.77 o 
   1   4  10        3.29       14.00     15.37 o 
   2   4  10       18.77       26.32     15.62 o 
   3   4  10      123.03      118.61     20.59 o 
   4   4  10       95.28       96.40     15.96 o 
   5   4  10       14.04       13.59     15.83 o 
   6   4  10        0.69      -19.24     15.11 o 
   7   4  10      112.04       90.39     16.74 o 
   8   4  10       23.61       21.50     16.17 o 
   9   4  10      100.20       60.75     17.83 o 
  10   4  10        1.50        1.60     23.52 o 
  11   4  10       23.58       21.54     20.38 o 
  12   4  10       14.68       27.50     21.91 o 
  13   4  10        3.83      -13.34     22.69 o 
  14   4  10       41.16       26.06     24.27 o 
  15   4  10        0.06      -31.92     24.88 o 
  16   4  10        5.32      -24.97     25.89 o 
  17   4  10       13.21      -38.33     27.18 o 
 -10   5  10        4.39       40.32     27.25 o 
  -9   5  10       10.12       33.58     26.12 o 
  -8   5  10      156.18      171.67     26.86 o 
  -7   5  10      204.76      194.13     27.18 o 
  -6   5  10        6.36      -12.95     23.24 o 
  -5   5  10       87.41       66.36     26.89 o 
  -4   5  10        0.04      -14.11     25.55 o 
  -3   5  10        4.26      -10.13     22.66 o 
  -2   5  10        3.18        0.09     22.16 o 
  -1   5  10      171.30      189.27     28.97 o 
   0   5  10        4.71        4.79     21.21 o 
   1   5  10       50.57       21.07     26.28 o 
   2   5  10       10.30      -20.46     35.68 o 
   3   5  10        7.05      -14.10     38.91 o 
   4   5  10        0.56       16.68     42.68 o 
   5   5  10       63.96      129.93     44.27 o 
   6   5  10        3.38      -13.40     41.59 o 
   7   5  10       50.29      124.67     46.35 o 
   8   5  10       10.14       40.70     47.55 o 
 -28   1  11       24.19       33.23     36.80 o 
 -27   1  11      129.32      125.09     29.33 o 
 -26   1  11      259.62      270.53     30.83 o 
 -25   1  11      136.26      133.72     23.47 o 
 -24   1  11      204.62      208.07     23.44 o 
 -23   1  11       12.98       17.78     19.49 o 
 -22   1  11       33.17       14.44     18.79 o 
 -21   1  11      842.32      880.92     34.55 o 
 -20   1  11      656.95      646.05     30.91 o 
 -19   1  11      806.51      836.31     36.82 o 
 -18   1  11     1294.35     1316.88     29.94 o 
 -17   1  11     1044.69     1015.99     30.50 o 
 -16   1  11      419.57      439.49     13.84 o 
 -15   1  11     3008.34     2866.51     60.05 o 
 -14   1  11     4696.97     4504.29     68.53 o 
 -13   1  11       30.06       24.59      7.25 o 
 -12   1  11       94.81       99.81      9.30 o 
 -11   1  11     1269.40     1242.59     27.37 o 
 -10   1  11     1181.29     1138.34     24.56 o 
  -9   1  11     6011.97     5943.65     81.86 o 
  -8   1  11     4934.23     4580.98     60.41 o 
  -7   1  11     1030.08     1118.80     18.25 o 
  -6   1  11       98.52      116.92      6.33 o 
  -5   1  11     4822.17     4560.06     89.81 o 
  -4   1  11     3104.43     3034.84     46.55 o 
  -3   1  11       34.01       18.95      6.45 o 
  -2   1  11     3013.33     2773.25     39.94 o 
  -1   1  11     1067.66     1047.16     18.36 o 
   0   1  11       48.29       55.79      5.30 o 
   1   1  11     6668.05     6629.33     89.77 o 
   2   1  11     3176.33     3207.33     40.74 o 
   3   1  11       13.44       19.40      4.71 o 
   4   1  11     1323.42     1345.60     17.78 o 
   5   1  11     2190.38     2057.56     29.07 o 
   6   1  11       28.68       25.10      5.60 o 
   7   1  11     8797.57     8773.29    118.08 o 
   8   1  11     1045.79     1046.47     18.80 o 
   9   1  11        0.83       -7.87      6.19 o 
  10   1  11      369.02      366.92     11.24 o 
  11   1  11     3100.06     3153.91     45.28 o 
  12   1  11       16.99       10.96      6.45 o 
  13   1  11     2023.47     2024.48     32.02 o 
  14   1  11      316.82      308.33     12.96 o 
  15   1  11       14.96        9.24     11.12 o 
  16   1  11      114.56       78.67     18.07 o 
  17   1  11      968.20     1026.51     50.92 o 
  18   1  11      112.07      110.51     19.06 o 
  19   1  11      383.20      352.06     24.73 o 
  20   1  11       83.83       71.06     21.54 o 
  21   1  11      214.20      235.33     28.26 o 
  22   1  11       23.31       13.97     23.03 o 
  23   1  11        5.19      -15.24     36.03 o 
  24   1  11        2.07      -35.19     30.99 o 
  25   1  11        5.84      -46.72     42.19 o 
  26   1  11        1.49       -7.86     36.60 o 
 -27   2  11       21.09      -10.07     29.44 o 
 -26   2  11       32.05       44.06     29.62 o 
 -25   2  11       58.84        6.32     27.09 o 
 -24   2  11      307.94      307.59     29.92 o 
 -23   2  11       81.33       94.21     41.58 o 
 -22   2  11      566.61      541.07     50.28 o 
 -21   2  11        0.47        6.30     23.66 o 
 -20   2  11       20.64        7.49     22.66 o 
 -19   2  11       32.86        9.42     21.35 o 
 -18   2  11      597.45      637.28     36.08 o 
 -17   2  11      832.86      777.50     74.12 o 
 -16   2  11     1669.89     1698.73     62.19 o 
 -15   2  11       91.30       95.33     13.69 o 
 -14   2  11        6.12       12.98     10.56 o 
 -13   2  11     1221.86     1259.13     27.61 o 
 -12   2  11      557.04      558.51     17.13 o 
 -11   2  11      865.64      829.34     20.87 o 
 -10   2  11     2301.58     2292.72     44.94 o 
  -9   2  11     1634.85     1546.17     32.82 o 
  -8   2  11       47.75       35.42      6.66 o 
  -7   2  11     2981.22     2766.87     47.20 o 
  -6   2  11     1029.59     1084.63     19.54 o 
  -5   2  11      182.29      193.69      7.99 o 
  -4   2  11      171.09      146.32      7.29 o 
  -3   2  11     4108.66     4007.25     56.12 o 
  -2   2  11        2.07       -4.51      5.47 o 
  -1   2  11     3020.23     2920.31     41.93 o 
   0   2  11     1296.67     1264.67     19.64 o 
   1   2  11      227.25      210.47      6.86 o 
   2   2  11      552.22      538.20     11.71 o 
   3   2  11     6427.61     6288.31     85.60 o 
   4   2  11      470.19      487.00     10.46 o 
   5   2  11     1212.92     1123.44     18.35 o 
   6   2  11     1680.11     1729.43     24.29 o 
   7   2  11     2144.08     2062.97     31.70 o 
   8   2  11      197.12      185.89      8.36 o 
   9   2  11     3134.78     3180.36     46.50 o 
  10   2  11      406.12      413.28     12.83 o 
  11   2  11       42.38       27.08      8.44 o 
  12   2  11      139.28      130.29     12.03 o 
  13   2  11      367.43      374.15     34.36 o 
  14   2  11      225.61      194.92     18.83 o 
  15   2  11      994.28     1021.05     30.30 o 
  16   2  11        0.89      -25.88     17.25 o 
  17   2  11       57.74       20.20     18.40 o 
  18   2  11       85.36       58.89     20.66 o 
  19   2  11      523.27      551.62     36.21 o 
  20   2  11        1.16       -5.65     26.59 o 
  21   2  11      183.89      179.01     30.70 o 
  22   2  11       31.69       50.13     31.96 o 
  23   2  11        0.75      -21.05     30.19 o 
  24   2  11        0.15      -16.85     37.42 o 
 -24   3  11        1.14      -12.53     30.21 o 
 -23   3  11      107.90      132.44     31.41 o 
 -22   3  11       17.71       49.95     29.90 o 
 -21   3  11        7.32       23.27     26.90 o 
 -20   3  11        9.94      -20.83     30.92 o 
 -19   3  11      270.13      311.37     27.58 o 
 -18   3  11      232.01      212.81     25.41 o 
 -17   3  11       66.68       96.43     22.61 o 
 -16   3  11       30.98        1.31     21.13 o 
 -15   3  11       94.83       69.13     17.20 o 
 -14   3  11      149.17      159.77     16.48 o 
 -13   3  11      353.39      348.02     17.80 o 
 -12   3  11      469.33      440.91     20.38 o 
 -11   3  11      332.47      322.70     16.72 o 
 -10   3  11        1.47       -4.21     12.09 o 
  -9   3  11      105.46      111.26     12.83 o 
  -8   3  11      415.99      408.91     17.17 o 
  -7   3  11     1399.16     1461.20     33.05 o 
  -6   3  11      429.71      448.79     16.74 o 
  -5   3  11      532.99      523.65     17.51 o 
  -4   3  11       43.34       39.53      9.25 o 
  -3   3  11       68.23       61.40      8.09 o 
  -2   3  11      516.93      558.17     21.33 o 
  -1   3  11     1612.08     1633.11     35.40 o 
   0   3  11      697.52      672.38     24.52 o 
   1   3  11      421.24      438.38     18.73 o 
   2   3  11      457.01      434.76     18.64 o 
   3   3  11       19.31        3.90     12.46 o 
   4   3  11      299.74      316.03     28.87 o 
   5   3  11      432.67      453.86     31.16 o 
   6   3  11       92.33      105.40     12.39 o 
   7   3  11      672.77      671.12     29.99 o 
   8   3  11       80.32       88.91     12.63 o 
   9   3  11      132.12      147.81     13.38 o 
  10   3  11      375.69      394.31     22.99 o 
  11   3  11      352.72      338.42     16.67 o 
  12   3  11      539.30      545.78     19.94 o 
  13   3  11        3.46        3.59     13.50 o 
  14   3  11        0.22        8.13     17.27 o 
  15   3  11       74.05       94.82     16.63 o 
  16   3  11      333.52      320.37     21.75 o 
  17   3  11       70.03      130.43     27.73 o 
  18   3  11       61.17       49.98     35.39 o 
  19   3  11        7.45        6.36     28.48 o 
  20   3  11        3.52       27.45     28.46 o 
  21   3  11       12.15       53.26     31.21 o 
 -19   4  11        1.65       12.12     27.98 o 
 -18   4  11      134.39      108.64     36.67 o 
 -17   4  11      164.81      136.63     29.01 o 
 -16   4  11       14.70        0.28     26.99 o 
 -15   4  11       21.59       40.81     29.37 o 
 -14   4  11      133.93      140.86     18.74 o 
 -13   4  11       62.90       79.55     17.69 o 
 -12   4  11       29.23       30.31     16.67 o 
 -11   4  11      301.78      310.11     19.29 o 
 -10   4  11       12.80       19.32     15.14 o 
  -9   4  11      154.22      172.97     16.54 o 
  -8   4  11      335.48      357.06     18.19 o 
  -7   4  11      214.81      227.62     16.12 o 
  -6   4  11       19.91       34.15     12.68 o 
  -5   4  11      801.59      825.52     24.33 o 
  -4   4  11      155.30      170.34     15.65 o 
  -3   4  11       11.21      -15.93     16.86 o 
  -2   4  11      949.55      984.97     36.41 o 
  -1   4  11       18.10        1.29     14.44 o 
   0   4  11       51.49       63.64     15.02 o 
   1   4  11      522.87      541.29     21.33 o 
   2   4  11     1050.24     1096.26     34.54 o 
   3   4  11      109.28      136.90     17.76 o 
   4   4  11      493.28      550.53     23.52 o 
   5   4  11       41.19       42.77     15.36 o 
   6   4  11        0.27       17.11     16.50 o 
   7   4  11      177.24      198.92     19.49 o 
   8   4  11      273.22      277.78     21.22 o 
   9   4  11       28.55       14.51     20.40 o 
  10   4  11      351.91      364.19     27.61 o 
  11   4  11       38.46       46.91     22.57 o 
  12   4  11       29.29       36.33     23.60 o 
  13   4  11       39.25       72.92     24.95 o 
  14   4  11       79.94      106.90     25.87 o 
  15   4  11        1.46      -15.11     25.35 o 
  16   4  11       72.36      113.46     29.06 o 
  -8   5  11        0.31      -11.12     22.50 o 
  -7   5  11       84.67       88.38     28.05 o 
  -6   5  11      143.09      151.50     24.02 o 
  -5   5  11        0.22      -15.72     27.44 o 
  -4   5  11       81.95       79.10     25.11 o 
  -3   5  11      104.25      116.00     26.10 o 
  -2   5  11       55.68       60.68     24.87 o 
  -1   5  11       24.57       18.38     27.69 o 
   0   5  11      117.01      153.27     29.00 o 
   1   5  11       25.76       25.74     22.63 o 
   2   5  11       36.84       43.15     23.06 o 
   3   5  11       39.57       23.10     30.29 o 
   4   5  11       41.67       73.25     43.58 o 
   5   5  11       38.55       93.21     46.95 o 
   6   5  11       94.40      154.65     47.84 o 
 -29   0  12        1.83      -30.18     56.08 o 
 -28   0  12       19.94       -9.23     49.53 o 
 -27   0  12      311.49      349.40     61.94 o 
 -26   0  12      154.66      154.35     48.84 o 
 -25   0  12      517.27      523.21     58.46 o 
 -24   0  12        8.53      -40.60     27.07 o 
 -23   0  12       54.10       36.87     22.80 o 
 -22   0  12       28.11       33.55     21.46 o 
 -21   0  12     2085.64     2192.25     63.05 o 
 -20   0  12       49.72       98.62     19.97 o 
 -19   0  12      820.11      777.57     46.15 o 
 -18   0  12      178.46      152.93     19.08 o 
 -17   0  12      714.83      688.63     32.17 o 
 -16   0  12      118.21      150.22     13.18 o 
 -15   0  12     7849.12     8110.04    166.54 o 
 -14   0  12      483.11      466.53     16.83 o 
 -13   0  12     2174.96     2193.60     56.63 o 
 -12   0  12        0.45       -5.78      9.72 o 
 -11   0  12     6669.76     6818.98    139.77 o 
 -10   0  12     2522.92     2542.60     49.16 o 
  -9   0  12    13623.65    13832.57    281.11 o 
  -8   0  12     1219.46     1593.02     58.55 o 
  -7   0  12     1342.70     1428.71     49.16 o 
  -6   0  12     1681.67     1605.04     37.17 o 
  -5   0  12     8481.86     8061.66    155.05 o 
  -4   0  12      349.22      430.92     25.20 o 
  -3   0  12    26761.39    28188.56    610.65 o 
  -2   0  12        8.17       14.62      6.92 o 
  -1   0  12        0.34        4.86      6.61 o 
   0   0  12      158.52      222.80     10.90 o 
   1   0  12    18113.19    17340.98    293.71 o 
   2   0  12       38.31       35.72      7.27 o 
   3   0  12    14840.74    14935.97    253.46 o 
   4   0  12      206.22      136.37      8.49 o 
   5   0  12     2501.73     2963.60     82.71 o 
   6   0  12     1433.81     1468.12     27.54 o 
   7   0  12    10753.11    11031.68    190.56 o 
   8   0  12      270.47      274.81      9.65 o 
   9   0  12     3109.68     3109.12     51.59 o 
  10   0  12     7144.16     7485.03    117.62 o 
  11   0  12      433.25      440.49     23.09 o 
  12   0  12       10.47       20.57      7.95 o 
  13   0  12     6511.05     6750.25    116.68 o 
  14   0  12      186.56      202.82     13.52 o 
  15   0  12     1228.47     1273.26     73.06 o 
  16   0  12     2867.81     2963.24     89.79 o 
  17   0  12     1117.43     1081.82     45.76 o 
  18   0  12      383.54      410.25     43.18 o 
  19   0  12      849.88      850.87     59.26 o 
  20   0  12      383.24      360.42     45.06 o 
  21   0  12      161.63      165.57     41.29 o 
  22   0  12      390.99      407.57     54.00 o 
  23   0  12      176.23      183.43     50.03 o 
  24   0  12       49.16       52.11     43.67 o 
  25   0  12      152.56      164.97     50.82 o 
  26   0  12       56.58      -48.34     51.91 o 
 -28   1  12       32.15        0.23     35.16 o 
 -27   1  12       78.13       63.07     34.06 o 
 -26   1  12        7.41      -22.91     26.65 o 
 -25   1  12       75.21       14.97     26.27 o 
 -24   1  12        3.16       12.43     21.34 o 
 -23   1  12      229.83      239.70     37.84 o 
 -22   1  12       43.62       31.22     20.06 o 
 -21   1  12        5.75        3.28     18.64 o 
 -20   1  12        1.53      -15.02     14.59 o 
 -19   1  12      638.23      669.63     34.76 o 
 -18   1  12        0.12       12.42     12.52 o 
 -17   1  12      717.64      754.97     26.12 o 
 -16   1  12       35.28       38.37     11.52 o 
 -15   1  12       84.73      106.62      9.99 o 
 -14   1  12       24.50       10.91      9.03 o 
 -13   1  12     3936.42     3948.77     62.78 o 
 -12   1  12       26.47       26.34      8.37 o 
 -11   1  12     3758.80     3867.50     56.02 o 
 -10   1  12       89.35      109.99     11.05 o 
  -9   1  12      353.03      362.02     10.98 o 
  -8   1  12        6.61        8.98      5.92 o 
  -7   1  12     7518.80     7112.48     97.08 o 
  -6   1  12     1206.83     1114.17     17.41 o 
  -5   1  12     2907.95     2924.72     42.91 o 
  -4   1  12       58.75       58.16      7.66 o 
  -3   1  12      366.19      308.03     10.24 o 
  -2   1  12       50.61       42.29      7.12 o 
  -1   1  12     5023.36     5002.77     73.75 o 
   0   1  12     1377.35     1267.72     29.39 o 
   1   1  12     6156.32     6139.80     89.89 o 
   2   1  12      553.88      529.30     14.26 o 
   3   1  12     1994.84     1857.38     24.38 o 
   4   1  12      465.81      477.15     11.04 o 
   5   1  12     8538.15     8708.25    110.56 o 
   6   1  12     2207.73     2210.72     31.47 o 
   7   1  12      200.27      181.35      8.17 o 
   8   1  12      562.94      523.38     12.79 o 
   9   1  12     2605.87     2612.89     38.86 o 
  10   1  12     2428.83     2361.69     38.18 o 
  11   1  12     2298.38     2310.20     35.06 o 
  12   1  12      187.40      220.19      8.96 o 
  13   1  12       21.90       34.16     10.99 o 
  14   1  12       18.17       22.11     10.79 o 
  15   1  12     1281.27     1216.59     40.38 o 
  16   1  12       46.51       49.42     18.23 o 
  17   1  12      820.28      784.14     31.79 o 
  18   1  12      628.69      650.92     34.19 o 
  19   1  12        7.40      -28.79     19.19 o 
  20   1  12        0.55      -14.37     21.14 o 
  21   1  12      386.30      332.36     28.01 o 
  22   1  12      111.77       85.10     30.65 o 
  23   1  12       37.28        1.68     30.70 o 
  24   1  12       27.97       10.82     64.92 o 
  25   1  12       14.80      -32.86     33.00 o 
  26   1  12        2.85      -36.06     33.38 o 
 -26   2  12      139.94      176.92     32.49 o 
 -25   2  12       91.87       98.15     33.66 o 
 -24   2  12        1.79       26.51     26.58 o 
 -23   2  12        2.26        3.17     25.38 o 
 -22   2  12       42.42       94.90     26.06 o 
 -21   2  12       13.43       45.51     23.64 o 
 -20   2  12      342.98      354.98     37.83 o 
 -19   2  12       18.98        9.78     21.77 o 
 -18   2  12       18.51       -4.33     20.76 o 
 -17   2  12       10.97       14.08     26.60 o 
 -16   2  12     1511.07     1377.83     37.84 o 
 -15   2  12       50.83       48.09     15.48 o 
 -14   2  12       46.74       52.21     12.48 o 
 -13   2  12        8.88        5.91     11.53 o 
 -12   2  12      105.08       96.14     11.33 o 
 -11   2  12      173.97      157.54     11.43 o 
 -10   2  12     1309.58     1302.85     27.22 o 
  -9   2  12       11.92        1.85      8.75 o 
  -8   2  12      824.27      790.62     19.69 o 
  -7   2  12        0.08        3.98      5.19 o 
  -6   2  12      842.02      857.56     18.66 o 
  -5   2  12       90.39       94.79      7.62 o 
  -4   2  12     1718.78     1690.03     26.97 o 
  -3   2  12        1.49        4.09      6.25 o 
  -2   2  12     1393.32     1371.96     21.66 o 
  -1   2  12       16.04       20.12      6.13 o 
   0   2  12       74.39       65.72      6.51 o 
   1   2  12       76.83       57.66      6.18 o 
   2   2  12     2709.82     2693.58     37.19 o 
   3   2  12       82.92       80.90      9.22 o 
   4   2  12      310.67      295.74      9.63 o 
   5   2  12       52.93       63.49      6.88 o 
   6   2  12       21.45       12.34      6.79 o 
   7   2  12       82.12       91.28      7.63 o 
   8   2  12      909.28      915.44     23.27 o 
   9   2  12       33.99       48.95      8.69 o 
  10   2  12      153.38      148.24      9.94 o 
  11   2  12      599.88      577.98     20.19 o 
  12   2  12      182.23      176.37     16.00 o 
  13   2  12      148.70      159.10     13.45 o 
  14   2  12      223.06      259.79     17.83 o 
  15   2  12      211.61      211.48     21.15 o 
  16   2  12        0.05       -0.44     20.13 o 
  17   2  12       11.00        9.37     19.75 o 
  18   2  12      172.77      206.88     27.81 o 
  19   2  12       80.36       40.34     26.43 o 
  20   2  12       82.00       70.92     40.15 o 
  21   2  12       17.41       10.55     29.54 o 
  22   2  12        8.45      -10.61     29.13 o 
  23   2  12       33.08       45.23     33.10 o 
  24   2  12       43.15       31.42     34.43 o 
 -23   3  12        7.78       25.81     28.92 o 
 -22   3  12      142.34      147.87     30.20 o 
 -21   3  12       16.61      -26.53     26.93 o 
 -20   3  12       70.49       38.77     26.99 o 
 -19   3  12      271.77      249.38     25.17 o 
 -18   3  12      343.59      412.81     35.23 o 
 -17   3  12      158.34      147.49     26.13 o 
 -16   3  12       25.12       35.46     19.36 o 
 -15   3  12      240.95      250.00     18.60 o 
 -14   3  12      104.79       88.76     16.28 o 
 -13   3  12      300.13      287.57     17.95 o 
 -12   3  12      273.64      289.51     24.11 o 
 -11   3  12      169.58      163.63     15.18 o 
 -10   3  12      405.65      389.83     17.77 o 
  -9   3  12       73.94       76.73     15.71 o 
  -8   3  12     1082.59     1067.48     29.83 o 
  -7   3  12      742.46      735.69     22.06 o 
  -6   3  12     1015.66     1033.41     26.85 o 
  -5   3  12       65.87       57.23     11.11 o 
  -4   3  12      113.75       93.08     11.00 o 
  -3   3  12       41.64       28.08      8.52 o 
  -2   3  12     1216.21     1173.35     31.61 o 
  -1   3  12      104.15      105.78     14.96 o 
   0   3  12      371.85      361.74     16.49 o 
   1   3  12        0.08      -17.51     11.67 o 
   2   3  12       40.03       47.24     13.84 o 
   3   3  12       90.29      137.14     14.86 o 
   4   3  12      878.31      857.18     27.70 o 
   5   3  12       38.48       31.52     12.11 o 
   6   3  12      435.14      457.91     17.88 o 
   7   3  12        0.48      -12.50     12.24 o 
   8   3  12      243.71      231.62     14.93 o 
   9   3  12      212.34      246.97     23.10 o 
  10   3  12      385.47      404.60     15.92 o 
  11   3  12        9.60       13.90     10.09 o 
  12   3  12       39.60       39.97     13.72 o 
  13   3  12       35.38       24.33     14.65 o 
  14   3  12      148.62      162.12     22.94 o 
  15   3  12       59.26       44.05     16.77 o 
  16   3  12       61.89       61.42     25.40 o 
  17   3  12       97.73       57.33     26.51 o 
  18   3  12        4.80      -31.87     26.03 o 
  19   3  12       22.85       11.20     28.45 o 
  20   3  12       45.23       18.43     29.33 o 
  21   3  12       32.06       34.49     31.77 o 
 -18   4  12       10.08        2.07     28.28 o 
 -17   4  12       45.56       15.42     27.40 o 
 -16   4  12       66.28       69.75     23.65 o 
 -15   4  12        9.69       13.44     25.39 o 
 -14   4  12        8.72       -9.95     19.68 o 
 -13   4  12        3.04       -8.42     17.57 o 
 -12   4  12       42.67       34.68     22.16 o 
 -11   4  12       47.36       31.09     19.98 o 
 -10   4  12       95.49      103.50     21.59 o 
  -9   4  12      389.50      388.13     24.79 o 
  -8   4  12       14.62       26.15     19.30 o 
  -7   4  12        5.77      -11.72     19.70 o 
  -6   4  12      108.59      110.27     22.97 o 
  -5   4  12      189.28      211.42     27.41 o 
  -4   4  12       11.73       12.75     17.47 o 
  -3   4  12        2.14        2.75     10.70 o 
  -2   4  12       54.92       70.73     18.63 o 
  -1   4  12        1.81        0.16     17.42 o 
   0   4  12       19.37       13.45     15.54 o 
   1   4  12        9.03       21.46     15.29 o 
   2   4  12        0.19       -5.94     15.16 o 
   3   4  12       11.96       40.45     17.15 o 
   4   4  12       87.77      108.52     17.90 o 
   5   4  12        4.51       26.62     16.15 o 
   6   4  12       43.58       58.62     16.85 o 
   7   4  12       10.44        5.84     17.91 o 
   8   4  12       13.53      -20.68     23.87 o 
   9   4  12       23.46        3.87     21.53 o 
  10   4  12       58.91       51.36     23.21 o 
  11   4  12        4.77        4.12     38.56 o 
  12   4  12       22.47       42.84     24.22 o 
  13   4  12        2.64      -36.17     24.11 o 
  14   4  12       15.58       49.09     26.77 o 
  15   4  12       18.13       29.21     27.78 o 
  16   4  12        0.76      -17.17     27.52 o 
  -7   5  12        1.63       -0.61     23.50 o 
  -6   5  12        9.55        3.31     23.14 o 
  -5   5  12        3.68       13.77     23.16 o 
  -4   5  12        4.09       52.74     22.76 o 
  -3   5  12        0.87      -10.58     22.92 o 
  -2   5  12       38.26       34.39     25.89 o 
  -1   5  12       17.51       18.09     41.89 o 
   0   5  12       70.27      113.05     37.02 o 
   1   5  12       65.92       99.63     24.05 o 
   2   5  12        5.85       15.38     23.91 o 
   3   5  12        0.78      -14.46     27.41 o 
   4   5  12       66.41       49.83     32.49 o 
 -28   1  13       80.72       90.23     58.76 o 
 -27   1  13      138.58      151.80     52.31 o 
 -26   1  13      170.75      184.59     29.83 o 
 -25   1  13      127.46      112.16     27.16 o 
 -24   1  13        8.00      -28.62     21.52 o 
 -23   1  13       36.56       11.09     21.73 o 
 -22   1  13      361.61      382.40     24.78 o 
 -21   1  13      493.94      534.88     27.40 o 
 -20   1  13      297.47      297.96     19.75 o 
 -19   1  13      778.31      732.81     41.78 o 
 -18   1  13      253.08      264.48     17.92 o 
 -17   1  13        1.15       -1.13     12.48 o 
 -16   1  13       85.72       94.90     14.65 o 
 -15   1  13      195.73      194.99     13.87 o 
 -14   1  13     1349.32     1361.77     25.92 o 
 -13   1  13      890.45      887.56     20.09 o 
 -12   1  13      578.40      570.12     17.82 o 
 -11   1  13      112.70      118.10      9.65 o 
 -10   1  13     4020.90     3890.55     56.61 o 
  -9   1  13     1134.18     1111.76     19.88 o 
  -8   1  13      315.73      319.79      9.99 o 
  -7   1  13        4.93        7.39      5.98 o 
  -6   1  13     2721.45     2428.74     34.81 o 
  -5   1  13      117.63      107.93      8.08 o 
  -4   1  13     6797.65     6691.93     92.00 o 
  -3   1  13     1290.93     1200.97     23.03 o 
  -2   1  13       76.72       88.20      8.16 o 
  -1   1  13      186.62      174.45     12.16 o 
   0   1  13     9075.60     9004.26    129.65 o 
   1   1  13     2564.97     2660.44     42.28 o 
   2   1  13     2385.75     2360.28     37.89 o 
   3   1  13     1868.83     1881.06     29.44 o 
   4   1  13      331.61      322.78      9.91 o 
   5   1  13      405.06      423.95     12.34 o 
   6   1  13     6100.13     5873.90     76.29 o 
   7   1  13     1440.54     1413.94     22.62 o 
   8   1  13      325.43      322.01      9.93 o 
   9   1  13      406.00      431.35     12.00 o 
  10   1  13     1502.17     1440.88     24.89 o 
  11   1  13        1.83        5.59      7.41 o 
  12   1  13     1802.64     1870.55     34.31 o 
  13   1  13      189.36      177.67     13.14 o 
  14   1  13       27.09      -11.63     13.42 o 
  15   1  13        0.64      -18.93     13.78 o 
  16   1  13      645.74      633.46     35.99 o 
  17   1  13        3.35       -2.23     18.19 o 
  18   1  13      218.82      234.44     31.96 o 
  19   1  13       21.88        1.81     21.32 o 
  20   1  13       22.33        4.84     33.45 o 
  21   1  13       77.92       98.29     32.18 o 
  22   1  13      200.59      222.81     61.00 o 
  23   1  13       19.48        0.64     40.80 o 
  24   1  13      145.11       94.87     56.98 o 
  25   1  13        4.77      -24.77     36.42 o 
 -26   2  13        1.00       17.14     31.83 o 
 -25   2  13       17.75        3.26     30.83 o 
 -24   2  13      277.49      313.99     37.23 o 
 -23   2  13      188.45      183.30     29.24 o 
 -22   2  13       83.12       98.03     28.23 o 
 -21   2  13       72.54       63.50     25.24 o 
 -20   2  13      185.71      188.53     34.61 o 
 -19   2  13      161.06      168.66     27.84 o 
 -18   2  13      650.82      639.57     32.68 o 
 -17   2  13      113.19      134.35     22.69 o 
 -16   2  13       85.01       73.00     16.44 o 
 -15   2  13      689.60      601.51     23.71 o 
 -14   2  13     1079.09     1098.68     29.87 o 
 -13   2  13      198.65      186.82     17.13 o 
 -12   2  13      524.48      499.10     18.81 o 
 -11   2  13     2702.67     2659.09     53.03 o 
 -10   2  13      841.13      832.98     24.35 o 
  -9   2  13       14.68       13.79      9.41 o 
  -8   2  13     4212.33     4140.44     68.08 o 
  -7   2  13      613.04      566.63     18.00 o 
  -6   2  13      349.05      318.05     18.17 o 
  -5   2  13     1764.34     1698.60     29.80 o 
  -4   2  13     2131.72     2131.07     35.21 o 
  -3   2  13       29.98       27.74      7.49 o 
  -2   2  13     5079.52     5100.56     75.51 o 
  -1   2  13      971.48      998.97     18.48 o 
   0   2  13      719.81      682.67     16.30 o 
   1   2  13      626.27      594.39     14.64 o 
   2   2  13     2602.40     2572.82     38.60 o 
   3   2  13       95.62       83.92      7.28 o 
   4   2  13     4778.29     4784.94     63.57 o 
   5   2  13      972.00      920.24     18.40 o 
   6   2  13       11.06      -10.68      7.30 o 
   7   2  13      179.82      190.43      9.37 o 
   8   2  13     1249.42     1292.16     23.46 o 
   9   2  13       38.82       16.57      8.87 o 
  10   2  13     2610.22     2583.90     45.72 o 
  11   2  13        3.03       14.11     10.37 o 
  12   2  13      204.73      190.07     12.36 o 
  13   2  13      156.79      153.77     13.89 o 
  14   2  13     1393.78     1456.51     39.71 o 
  15   2  13        2.72       28.16     18.67 o 
  16   2  13      218.58      248.38     26.10 o 
  17   2  13       28.49       33.31     20.70 o 
  18   2  13      216.22      239.01     30.79 o 
  19   2  13       78.72      102.71     29.44 o 
  20   2  13      518.94      546.98     39.81 o 
  21   2  13        2.16      -15.42     29.36 o 
  22   2  13       18.55      -26.76     31.68 o 
  23   2  13        0.17      -41.43     43.82 o 
 -23   3  13       23.69       60.33     33.13 o 
 -22   3  13        8.98       -1.15     28.54 o 
 -21   3  13        2.57       19.47     28.06 o 
 -20   3  13       35.18       61.15     28.30 o 
 -19   3  13        9.31       22.71     22.34 o 
 -18   3  13       95.53      124.30     23.34 o 
 -17   3  13        3.75       -4.13     20.50 o 
 -16   3  13       10.09       17.68     21.59 o 
 -15   3  13       11.38        2.10     19.36 o 
 -14   3  13       69.04       84.56     16.85 o 
 -13   3  13       15.12       20.62     15.02 o 
 -12   3  13      167.53      181.36     16.68 o 
 -11   3  13       18.23       36.02     14.14 o 
 -10   3  13      115.34      104.97     15.03 o 
  -9   3  13       59.03       37.89     13.62 o 
  -8   3  13       21.20       31.66     12.98 o 
  -7   3  13       77.57       88.52     13.61 o 
  -6   3  13     1442.04     1357.95     32.78 o 
  -5   3  13      664.12      644.82     20.77 o 
  -4   3  13       34.19       28.63     11.39 o 
  -3   3  13        0.47       13.09     14.31 o 
  -2   3  13      492.92      514.22     15.59 o 
  -1   3  13      360.04      376.22     13.11 o 
   0   3  13      274.64      242.49      9.95 o 
   1   3  13     1133.10     1116.64     24.82 o 
   2   3  13      343.90      348.68     23.03 o 
   3   3  13       35.05       32.37     12.75 o 
   4   3  13      384.31      390.02     17.10 o 
   5   3  13     1146.95     1125.42     30.02 o 
   6   3  13      632.21      620.41     20.78 o 
   7   3  13      542.96      542.40     20.02 o 
   8   3  13      112.46       94.64      8.88 o 
   9   3  13        0.76        5.00      9.04 o 
  10   3  13      344.92      351.10     15.20 o 
  11   3  13      168.79      183.26     13.23 o 
  12   3  13      387.74      387.30     20.70 o 
  13   3  13      211.59      219.89     18.36 o 
  14   3  13        0.39      -23.29     15.53 o 
  15   3  13        1.94       -7.80     29.33 o 
  16   3  13       94.08       68.67     26.92 o 
  17   3  13       36.21       46.62     28.74 o 
  18   3  13      173.73      114.32     29.31 o 
  19   3  13       41.87      -19.21     28.59 o 
  20   3  13        5.04      -11.35     34.05 o 
 -17   4  13       13.51       13.36     28.25 o 
 -16   4  13       70.68       80.33     24.77 o 
 -15   4  13       69.79       93.50     24.45 o 
 -14   4  13       52.28       49.47     22.94 o 
 -13   4  13      244.79      256.03     25.82 o 
 -12   4  13       94.77       89.12     22.68 o 
 -11   4  13        2.23      -10.92     20.92 o 
 -10   4  13       78.89       51.64     22.23 o 
  -9   4  13      272.65      301.67     23.92 o 
  -8   4  13        0.44      -15.05     19.54 o 
  -7   4  13      129.62       76.43     20.62 o 
  -6   4  13       32.10       38.97     19.89 o 
  -5   4  13        0.43       25.30     21.72 o 
  -4   4  13      220.31      221.90     22.08 o 
  -3   4  13      562.05      572.00     26.40 o 
  -2   4  13        0.37        2.82     11.08 o 
  -1   4  13      164.11      181.03     20.57 o 
   0   4  13      261.49      308.15     22.33 o 
   1   4  13      154.55      158.52     17.70 o 
   2   4  13       87.29       96.86     16.88 o 
   3   4  13      657.93      650.10     31.99 o 
   4   4  13        1.80        3.73     17.81 o 
   5   4  13       82.71       85.92     17.82 o 
   6   4  13       74.18       60.84     20.50 o 
   7   4  13      252.98      232.52     23.89 o 
   8   4  13       74.50       54.42     23.78 o 
   9   4  13      352.89      395.23     63.53 o 
  10   4  13        0.06      -28.39     23.43 o 
  11   4  13       49.24       32.79     24.36 o 
  12   4  13        5.26       -6.58     26.29 o 
  13   4  13      113.85      103.04     28.41 o 
  14   4  13        9.64       36.10     27.89 o 
  15   4  13      289.79      259.15     33.26 o 
  -4   5  13        8.54       21.58     24.92 o 
  -3   5  13        3.48       -2.16     24.51 o 
  -2   5  13       52.97       37.65     26.71 o 
  -1   5  13       56.58       45.90     31.67 o 
   0   5  13       10.15       30.35     32.95 o 
   1   5  13      105.09      139.29     31.67 o 
 -28   0  14       20.15      -40.80     56.18 o 
 -27   0  14       27.69        8.83     47.25 o 
 -26   0  14      229.28      241.70     53.90 o 
 -25   0  14       97.25       81.39     50.52 o 
 -24   0  14       64.33      121.90     32.86 o 
 -23   0  14      241.16      303.05     34.82 o 
 -22   0  14      768.97      760.94     35.48 o 
 -21   0  14      144.89      157.22     23.65 o 
 -20   0  14     1827.44     1785.18     54.07 o 
 -19   0  14       11.81       18.61     19.62 o 
 -18   0  14      187.48      144.39     40.49 o 
 -17   0  14       34.89       65.64     25.35 o 
 -16   0  14     4016.55     3914.26     92.64 o 
 -15   0  14      392.03      455.80     26.82 o 
 -14   0  14     3867.44     3924.34    120.72 o 
 -13   0  14      558.49      488.31     23.47 o 
 -12   0  14        7.10       17.13     12.71 o 
 -11   0  14     2688.04     2669.93     74.64 o 
 -10   0  14    11043.85    11226.83    370.56 o 
  -9   0  14        0.20        7.69     11.20 o 
  -8   0  14     9629.81     9704.72    186.58 o 
  -7   0  14     1541.49     1503.63     41.02 o 
  -6   0  14     1696.45     1735.63     41.20 o 
  -5   0  14     1971.02     2024.64     45.55 o 
  -4   0  14    10582.45    10631.37    208.94 o 
  -3   0  14     1257.56     1248.22     28.02 o 
  -2   0  14     1233.99     1115.37     25.97 o 
  -1   0  14     5409.96     5512.85    178.44 o 
   0   0  14     1568.63     1290.63     41.41 o 
   1   0  14      696.26      619.75     19.50 o 
   2   0  14     3105.65     3037.52     63.02 o 
   3   0  14     3685.06     3637.62     66.19 o 
   4   0  14      592.80      616.65     18.30 o 
   5   0  14     4788.45     4871.16     86.80 o 
   6   0  14     4042.79     4002.81     80.65 o 
   7   0  14        6.08       -8.98     10.45 o 
   8   0  14     5507.51     5717.60    109.77 o 
   9   0  14     3641.96     3673.52     74.95 o 
  10   0  14      318.25      314.25     12.85 o 
  11   0  14     1533.80     1564.50     38.34 o 
  12   0  14     4160.52     4194.04    105.13 o 
  13   0  14     1466.25     1445.43     35.87 o 
  14   0  14     1194.46     1132.21     30.78 o 
  15   0  14      456.95      494.57     24.73 o 
  16   0  14       56.96       35.52     20.81 o 
  17   0  14       31.06       42.48     36.83 o 
  18   0  14      660.54      632.09     53.20 o 
  19   0  14       12.86      -12.11     35.93 o 
  20   0  14      558.55      479.43     51.81 o 
  21   0  14      430.30      542.26     58.56 o 
  22   0  14       22.01       -1.89     41.69 o 
  23   0  14      146.37      187.70     48.04 o 
  24   0  14       26.82       56.68     45.76 o 
  25   0  14      193.98      240.01     54.30 o 
 -27   1  14        5.50       12.30     35.71 o 
 -26   1  14       21.23      -40.23     27.43 o 
 -25   1  14        1.60      -28.65     26.79 o 
 -24   1  14      314.34      344.76     30.73 o 
 -23   1  14        5.54       -8.16     21.57 o 
 -22   1  14       78.53      113.64     22.68 o 
 -21   1  14       94.72       89.46     22.22 o 
 -20   1  14      155.57      149.99     18.57 o 
 -19   1  14       52.73       77.88     16.78 o 
 -18   1  14      907.30      920.59     34.17 o 
 -17   1  14      172.66      189.43     14.76 o 
 -16   1  14      344.21      353.05     16.39 o 
 -15   1  14      200.57      175.15     14.18 o 
 -14   1  14      272.39      275.46     15.06 o 
 -13   1  14      145.52      128.60     10.69 o 
 -12   1  14     5202.51     5096.21     72.92 o 
 -11   1  14      296.15      333.76     12.46 o 
 -10   1  14      290.55      291.61     10.24 o 
  -9   1  14        6.44       -5.84      6.83 o 
  -8   1  14     4207.25     4119.77     56.05 o 
  -7   1  14        4.33        4.10      6.27 o 
  -6   1  14     3500.50     3406.76     50.10 o 
  -5   1  14     2550.59     2570.71     39.32 o 
  -4   1  14      174.27      170.57      9.22 o 
  -3   1  14      280.82      286.20     12.05 o 
  -2   1  14     4990.82     4771.32     77.27 o 
  -1   1  14     1108.98     1214.11     23.91 o 
   0   1  14     3722.22     3711.16     57.10 o 
   1   1  14     2621.03     2651.40     42.60 o 
   2   1  14        9.12       -2.01      8.22 o 
   3   1  14      136.02      130.38     10.57 o 
   4   1  14     4763.77     4601.63     64.79 o 
   5   1  14      662.98      603.33     14.28 o 
   6   1  14     2422.08     2359.57     34.07 o 
   7   1  14      971.09     1035.49     18.93 o 
   8   1  14      828.50      800.18     16.34 o 
   9   1  14     1113.21     1091.46     19.83 o 
  10   1  14     1061.01     1073.58     21.08 o 
  11   1  14      257.10      284.56     12.63 o 
  12   1  14      341.88      346.42     17.86 o 
  13   1  14     2378.96     2441.17     66.05 o 
  14   1  14       75.62       65.74     18.70 o 
  15   1  14       10.53       -7.17     15.00 o 
  16   1  14      868.44      852.06     34.95 o 
  17   1  14      218.02      281.50     24.13 o 
  18   1  14      365.34      386.80     42.21 o 
  19   1  14      249.74      301.54     26.43 o 
  20   1  14       45.52       12.62     22.73 o 
  21   1  14        3.59       43.40     30.65 o 
  22   1  14      163.69      165.92     35.93 o 
  23   1  14      159.24      144.99     36.95 o 
  24   1  14        7.26      -39.04     34.30 o 
 -25   2  14       26.21       28.49     31.90 o 
 -24   2  14        0.53        5.46     32.03 o 
 -23   2  14        2.25      -23.15     26.84 o 
 -22   2  14        8.99       35.10     28.53 o 
 -21   2  14      315.73      340.50     31.05 o 
 -20   2  14       11.53        3.08     23.64 o 
 -19   2  14       89.81       95.62     24.87 o 
 -18   2  14        0.46       16.48     22.32 o 
 -17   2  14       81.93       97.79     22.70 o 
 -16   2  14      387.00      337.52     23.24 o 
 -15   2  14      820.92      807.61     33.53 o 
 -14   2  14      251.88      216.29     16.28 o 
 -13   2  14      253.51      253.56     16.15 o 
 -12   2  14      742.20      704.96     32.18 o 
 -11   2  14     1144.33     1049.74     32.53 o 
 -10   2  14      207.89      169.23     14.02 o 
  -9   2  14      250.73      254.05     14.78 o 
  -8   2  14       12.23       25.89     11.09 o 
  -7   2  14      457.73      418.72     16.07 o 
  -6   2  14      411.24      403.80     21.68 o 
  -5   2  14     1299.15     1253.52     27.13 o 
  -4   2  14       22.87        3.61      9.58 o 
  -3   2  14     2345.18     2326.57     42.18 o 
  -2   2  14     1602.26     1534.72     39.33 o 
  -1   2  14      580.63      582.14     18.30 o 
   0   2  14       35.72       25.93      8.19 o 
   1   2  14     1021.77      999.76     21.08 o 
   2   2  14      149.05      154.58      9.39 o 
   3   2  14      342.21      319.96     10.51 o 
   4   2  14     3306.01     3228.47     45.04 o 
   5   2  14        7.37        1.89      7.49 o 
   6   2  14      225.93      214.20      9.81 o 
   7   2  14      776.16      790.41     18.11 o 
   8   2  14     1928.94     1831.22     32.67 o 
   9   2  14      766.70      756.81     20.57 o 
  10   2  14      528.36      551.91     17.55 o 
  11   2  14        1.75       18.46     11.00 o 
  12   2  14       59.23       66.09     11.69 o 
  13   2  14      729.32      828.55     28.81 o 
  14   2  14      118.57      118.54     18.30 o 
  15   2  14       55.20       52.94     20.30 o 
  16   2  14      220.74      225.78     28.28 o 
  17   2  14       13.75       -8.48     33.85 o 
  18   2  14        0.91      -34.66     26.34 o 
  19   2  14       25.11        7.45     74.25 o 
  20   2  14       10.99       14.48     29.19 o 
  21   2  14      103.94      142.56     33.44 o 
  22   2  14       19.56      -17.68     33.12 o 
  23   2  14       29.54      -13.90     46.55 o 
 -22   3  14       63.50       62.82     31.25 o 
 -21   3  14       33.87       15.36     32.54 o 
 -20   3  14       88.88      107.39     28.61 o 
 -19   3  14      318.05      352.62     27.98 o 
 -18   3  14      113.93      136.39     23.55 o 
 -17   3  14      333.78      325.70     26.20 o 
 -16   3  14       31.52       35.95     21.93 o 
 -15   3  14       42.84       53.46     20.96 o 
 -14   3  14      253.82      258.93     23.29 o 
 -13   3  14     1595.41     1534.29     38.69 o 
 -12   3  14      314.91      331.00     19.23 o 
 -11   3  14       34.80       34.15     15.95 o 
 -10   3  14      116.36      127.89     16.18 o 
  -9   3  14      326.81      354.63     18.49 o 
  -8   3  14       80.57       89.05     14.45 o 
  -7   3  14      786.89      725.41     23.72 o 
  -6   3  14      466.38      461.73     19.05 o 
  -5   3  14        1.19       11.86     12.49 o 
  -4   3  14       46.75       52.19     12.49 o 
  -3   3  14      774.82      778.77     23.59 o 
  -2   3  14     1292.55     1251.66     30.97 o 
  -1   3  14      501.13      469.15     15.55 o 
   0   3  14       53.54       55.78     10.49 o 
   1   3  14      236.12      239.77     11.31 o 
   2   3  14      229.34      222.25     10.37 o 
   3   3  14      769.04      789.45     18.74 o 
   4   3  14      228.52      208.12      9.78 o 
   5   3  14      214.87      233.06     10.61 o 
   6   3  14       89.40       79.46      9.27 o 
   7   3  14      330.38      316.45     13.13 o 
   8   3  14      206.31      209.52     12.17 o 
   9   3  14      260.88      263.10     20.16 o 
  10   3  14       19.22       26.42     11.84 o 
  11   3  14      138.79      124.19     15.41 o 
  12   3  14       38.81       50.97     15.31 o 
  13   3  14      174.93      130.48     27.31 o 
  14   3  14      181.60      165.79     28.80 o 
  15   3  14       20.71       56.22     27.80 o 
  16   3  14       14.76       20.61     27.60 o 
  17   3  14        4.62      -10.41     28.90 o 
  18   3  14       58.75       63.84     30.55 o 
  19   3  14        1.59      -20.72     30.62 o 
 -16   4  14       12.77        9.72     24.65 o 
 -15   4  14       13.23       -6.24     23.69 o 
 -14   4  14       21.26       15.54     23.03 o 
 -13   4  14       31.98       14.10     23.21 o 
 -12   4  14       67.74       65.57     28.64 o 
 -11   4  14       26.91       18.64     22.18 o 
 -10   4  14        3.94       36.19     21.30 o 
  -9   4  14        1.76      -11.31     21.24 o 
  -8   4  14       31.77        3.11     20.82 o 
  -7   4  14        1.95       15.70     20.36 o 
  -6   4  14        0.59      -25.42     20.00 o 
  -5   4  14      128.06      142.55     21.53 o 
  -4   4  14        6.36       -4.12     19.69 o 
  -3   4  14        5.22       -0.40     19.49 o 
  -2   4  14        7.79       -4.27     19.04 o 
  -1   4  14      160.79      154.52     14.28 o 
   0   4  14       18.27        4.65     13.53 o 
   1   4  14       85.35      104.21     20.20 o 
   2   4  14       16.09       36.80     17.08 o 
   3   4  14        7.49       18.29     18.12 o 
   4   4  14       28.47       28.66     14.87 o 
   5   4  14      172.23      198.14     21.24 o 
   6   4  14        4.81      -12.72     21.28 o 
   7   4  14       16.52       34.84     22.28 o 
   8   4  14        8.78       43.81     21.83 o 
   9   4  14       19.34       22.95     24.71 o 
  10   4  14        2.78        3.42     24.80 o 
  11   4  14       75.00       63.29     47.00 o 
  12   4  14        0.81       16.86     26.11 o 
  13   4  14        2.47      -41.16     27.44 o 
  14   4  14        4.69      -41.07     46.55 o 
 -27   1  15      225.48      277.22     42.42 o 
 -26   1  15       55.61       75.83     29.52 o 
 -25   1  15      157.37      159.69     31.37 o 
 -24   1  15       60.38       66.97     26.84 o 
 -23   1  15       88.43       85.28     28.25 o 
 -22   1  15      331.39      382.71     31.33 o 
 -21   1  15      370.81      395.99     26.45 o 
 -20   1  15      106.31      127.21     18.88 o 
 -19   1  15        5.78       16.05     16.99 o 
 -18   1  15       15.58       15.86     15.85 o 
 -17   1  15      917.42      934.06     31.72 o 
 -16   1  15      958.10      933.33     55.06 o 
 -15   1  15      815.22      815.97     24.75 o 
 -14   1  15      313.34      335.40     16.12 o 
 -13   1  15     2004.68     1896.18     35.24 o 
 -12   1  15      448.28      436.83     14.39 o 
 -11   1  15     2825.29     2778.18     40.82 o 
 -10   1  15      940.40      920.34     18.88 o 
  -9   1  15      294.90      332.68     12.36 o 
  -8   1  15      607.54      593.23     17.57 o 
  -7   1  15     2735.88     2784.68     42.94 o 
  -6   1  15      225.72      245.89     10.88 o 
  -5   1  15     7679.40     7622.27    105.02 o 
  -4   1  15     1047.74      979.49     20.24 o 
  -3   1  15       37.42       27.54      8.24 o 
  -2   1  15       40.14       60.73      8.43 o 
  -1   1  15     1453.53     1369.08     26.34 o 
   0   1  15      175.42      181.52      9.47 o 
   1   1  15     1599.22     1652.57     46.16 o 
   2   1  15        1.28       -2.90      9.04 o 
   3   1  15      903.11      938.64     19.10 o 
   4   1  15        4.80       -5.92      7.32 o 
   5   1  15     1152.67     1123.18     21.25 o 
   6   1  15        7.84        7.43      7.73 o 
   7   1  15      522.31      543.94     13.47 o 
   8   1  15       35.85       12.57      7.72 o 
   9   1  15       14.62        8.84      9.39 o 
  10   1  15       56.41       74.40     10.41 o 
  11   1  15      607.80      693.61     30.69 o 
  12   1  15      231.75      241.87     15.75 o 
  13   1  15      120.14      117.40     14.49 o 
  14   1  15       45.99       57.43     16.27 o 
  15   1  15      371.89      370.30     21.01 o 
  16   1  15        1.93       14.04     16.72 o 
  17   1  15      548.28      576.02     36.87 o 
  18   1  15      124.48      109.61     22.62 o 
  19   1  15       32.51       43.38     26.49 o 
  20   1  15       23.40       28.02     29.75 o 
  21   1  15      229.36      225.32     35.34 o 
  22   1  15        2.78      -33.19     33.41 o 
  23   1  15      194.84      148.09     35.54 o 
  24   1  15        4.91      -26.69     54.64 o 
 -25   2  15      125.17      155.85     33.39 o 
 -24   2  15      129.08      125.66     32.89 o 
 -23   2  15       73.81       79.87     37.68 o 
 -22   2  15       14.98       37.71     29.33 o 
 -21   2  15      164.75      214.43     32.30 o 
 -20   2  15        2.36       47.24     25.78 o 
 -19   2  15      646.98      631.87     33.91 o 
 -18   2  15      102.86      123.93     25.55 o 
 -17   2  15       14.68      -11.73     22.21 o 
 -16   2  15        4.83      -24.30     17.68 o 
 -15   2  15     1003.85      910.95     38.93 o 
 -14   2  15      230.80      248.89     30.57 o 
 -13   2  15     1138.42     1009.64     31.10 o 
 -12   2  15       11.61       16.84     13.46 o 
 -11   2  15        1.61      -15.87     14.41 o 
 -10   2  15       80.38       82.23     19.66 o 
  -9   2  15     1881.46     1827.36     45.58 o 
  -8   2  15       13.55       11.67     11.62 o 
  -7   2  15     2528.45     2442.97     49.08 o 
  -6   2  15      216.02      219.52     13.31 o 
  -5   2  15       11.16        9.57     10.62 o 
  -4   2  15      491.87      498.05     17.96 o 
  -3   2  15     6155.74     5783.83     93.44 o 
  -2   2  15      313.41      305.90     18.61 o 
  -1   2  15     1534.80     1481.44     35.65 o 
   0   2  15       18.20       20.29     10.45 o 
   1   2  15     1154.90     1079.48     22.92 o 
   2   2  15       36.89       31.27      8.43 o 
   3   2  15     2574.78     2512.46     39.25 o 
   4   2  15       91.11      100.49      9.18 o 
   5   2  15      917.72      901.42     18.50 o 
   6   2  15       21.81       20.17      8.28 o 
   7   2  15     1198.61     1155.36     24.55 o 
   8   2  15       19.14        9.83      9.88 o 
   9   2  15     1693.28     1721.56     34.54 o 
  10   2  15       38.77       47.10     11.65 o 
  11   2  15       70.70       77.50     13.14 o 
  12   2  15      215.41      241.01     17.01 o 
  13   2  15      499.76      521.06     23.57 o 
  14   2  15        0.24      -16.96     17.36 o 
  15   2  15      752.24      743.33     32.30 o 
  16   2  15       81.49       64.72     27.41 o 
  17   2  15        5.07      -21.49     27.04 o 
  18   2  15        5.65        2.92     40.10 o 
  19   2  15      192.91      212.35     32.22 o 
  20   2  15       18.43       13.31     30.15 o 
  21   2  15      187.48      183.65     36.11 o 
  22   2  15        9.92        4.63     34.01 o 
 -21   3  15        4.52       -4.10     29.65 o 
 -20   3  15        9.39      -12.69     25.28 o 
 -19   3  15       37.78       57.60     24.94 o 
 -18   3  15       19.98       14.87     23.46 o 
 -17   3  15       96.90       83.43     24.13 o 
 -16   3  15       95.80       55.64     23.45 o 
 -15   3  15        6.30      -11.85     21.13 o 
 -14   3  15       49.78       31.16     20.99 o 
 -13   3  15        5.41       11.60     16.68 o 
 -12   3  15      369.81      362.76     22.29 o 
 -11   3  15      440.77      440.76     21.45 o 
 -10   3  15      401.47      363.83     19.68 o 
  -9   3  15        3.30       30.06     14.64 o 
  -8   3  15      252.32      240.90     17.34 o 
  -7   3  15       87.96       85.16     14.79 o 
  -6   3  15      276.27      279.06     17.21 o 
  -5   3  15      280.89      260.31     16.61 o 
  -4   3  15      120.59      116.22     14.33 o 
  -3   3  15       95.52      106.69     13.95 o 
  -2   3  15       29.02       61.53     13.40 o 
  -1   3  15      587.13      602.34     18.48 o 
   0   3  15      686.56      691.17     21.54 o 
   1   3  15      389.76      389.31     15.09 o 
   2   3  15      124.62      119.90     10.71 o 
   3   3  15        1.37        3.96      8.70 o 
   4   3  15      108.53       95.13      9.74 o 
   5   3  15      399.73      398.34     17.27 o 
   6   3  15      615.83      604.16     17.53 o 
   7   3  15      856.14      812.05     21.79 o 
   8   3  15      179.92      180.19     12.92 o 
   9   3  15       36.05       18.44     11.80 o 
  10   3  15      213.47      221.22     22.00 o 
  11   3  15      456.13      438.71     21.41 o 
  12   3  15      386.25      338.15     26.68 o 
  13   3  15      194.30      199.14     28.56 o 
  14   3  15       63.39       78.58     27.34 o 
  15   3  15        3.02       20.55     27.30 o 
  16   3  15      119.16      115.38     31.33 o 
  17   3  15       84.45       69.98     30.42 o 
  18   3  15      174.18      183.65     34.64 o 
 -16   4  15       25.41        5.81     28.94 o 
 -15   4  15        1.43       10.76     25.05 o 
 -14   4  15      274.35      264.70     27.28 o 
 -13   4  15       50.51        9.57     23.54 o 
 -12   4  15       66.17       65.24     24.61 o 
 -11   4  15       18.06       12.69     22.99 o 
 -10   4  15      164.54      181.89     24.79 o 
  -9   4  15        2.10       10.72     21.72 o 
  -8   4  15      411.75      450.30     27.81 o 
  -7   4  15        6.59       -3.55     21.39 o 
  -6   4  15      120.91      105.64     22.69 o 
  -5   4  15       12.69       47.90     21.22 o 
  -4   4  15      444.60      460.56     27.23 o 
  -3   4  15        3.80       12.57     20.41 o 
  -2   4  15      383.75      444.63     26.28 o 
  -1   4  15        5.33        6.37     17.12 o 
   0   4  15       19.68       15.83     13.58 o 
   1   4  15       15.01       20.77     13.02 o 
   2   4  15      366.53      392.32     25.51 o 
   3   4  15       20.38       11.71     17.82 o 
   4   4  15      261.53      249.77     21.78 o 
   5   4  15       21.89       21.65     19.68 o 
   6   4  15        2.19       -6.20     19.28 o 
   7   4  15       11.01        2.19     19.80 o 
   8   4  15      247.98      252.35     26.99 o 
   9   4  15       58.80       93.65     27.48 o 
  10   4  15      104.22       88.81     32.95 o 
  11   4  15       39.38       45.54     28.53 o 
  12   4  15        4.56      -36.98     26.47 o 
  13   4  15       33.48       18.79     30.10 o 
 -27   0  16      298.53      317.54     59.06 o 
 -26   0  16        9.54       37.92     49.63 o 
 -25   0  16      198.92      116.63     54.69 o 
 -24   0  16      151.85      214.52     36.32 o 
 -23   0  16      335.82      284.47     36.97 o 
 -22   0  16      305.77      337.22     50.87 o 
 -21   0  16     1309.11     1381.16    101.57 o 
 -20   0  16       60.72       38.43     22.28 o 
 -19   0  16       62.55       70.82     22.49 o 
 -18   0  16      438.45      466.63     38.86 o 
 -17   0  16      903.70      868.22     56.11 o 
 -16   0  16     1221.67     1224.96     43.54 o 
 -15   0  16     1295.84     1223.25     44.11 o 
 -14   0  16     1292.04     1342.37     38.82 o 
 -13   0  16       46.18       57.53     15.25 o 
 -12   0  16      875.84      897.92     33.18 o 
 -11   0  16     1176.04     1269.14     55.92 o 
 -10   0  16     1320.29     1337.83     36.16 o 
  -9   0  16     5866.77     5534.51    175.48 o 
  -8   0  16      981.00     1034.01     30.30 o 
  -7   0  16        4.27        2.84     12.43 o 
  -6   0  16      951.50      957.25     29.34 o 
  -5   0  16    10597.40    10736.75    185.60 o 
  -4   0  16      588.68      600.44     23.20 o 
  -3   0  16     2987.46     2966.31     56.68 o 
  -2   0  16     7018.33     7302.97    128.20 o 
  -1   0  16       18.48       10.85      9.39 o 
   0   0  16     1351.91     1370.76     30.90 o 
   1   0  16     9549.93     9480.17    164.12 o 
   2   0  16       66.58       30.33     11.43 o 
   3   0  16     2343.34     2272.11     81.89 o 
   4   0  16     5561.49     5719.97    113.18 o 
   5   0  16       10.51        0.70     10.81 o 
   6   0  16     2999.66     2892.60     74.98 o 
   7   0  16     5288.76     5118.64    156.06 o 
   8   0  16      164.24      165.14     13.16 o 
   9   0  16     1113.83      989.35     33.86 o 
  10   0  16     1042.15     1096.88     51.86 o 
  11   0  16      831.15      816.51     51.24 o 
  12   0  16     1871.16     1974.02     53.42 o 
  13   0  16      238.21      260.60     20.41 o 
  14   0  16       76.51       55.49     33.75 o 
  15   0  16        4.28       -8.93     32.26 o 
  16   0  16     1724.58     1630.76     87.75 o 
  17   0  16       39.30       44.87     38.02 o 
  18   0  16       11.04      -27.20     35.93 o 
  19   0  16       95.61      143.73     46.95 o 
  20   0  16      442.75      484.79     58.46 o 
  21   0  16       31.90      115.94     44.57 o 
  22   0  16      162.38      198.92     50.82 o 
  23   0  16       18.05      -45.26     45.16 o 
 -26   1  16       10.18        6.60     36.54 o 
 -25   1  16       14.30      -17.45     28.85 o 
 -24   1  16        3.29       -4.12     27.67 o 
 -23   1  16      166.27      180.59     29.80 o 
 -22   1  16        9.54       23.89     26.16 o 
 -21   1  16        0.10      -17.60     24.04 o 
 -20   1  16      187.33      220.56     21.60 o 
 -19   1  16      254.10      228.19     20.19 o 
 -18   1  16       43.98       35.40     19.12 o 
 -17   1  16      856.35      839.82     43.50 o 
 -16   1  16      316.46      358.37     17.98 o 
 -15   1  16      286.38      259.16     16.74 o 
 -14   1  16       12.20       -1.71     13.16 o 
 -13   1  16      273.47      293.80     16.11 o 
 -12   1  16      305.44      299.68     16.01 o 
 -11   1  16       92.76      112.97     12.05 o 
 -10   1  16      235.70      257.45     12.10 o 
  -9   1  16      357.83      336.55     16.87 o 
  -8   1  16      220.76      222.70     11.50 o 
  -7   1  16     1110.18     1126.76     23.06 o 
  -6   1  16      246.85      247.26     11.72 o 
  -5   1  16     1083.37     1062.23     22.09 o 
  -4   1  16     3710.68     3535.93     58.70 o 
  -3   1  16       56.51       49.16      9.20 o 
  -2   1  16       58.01       52.78      8.84 o 
  -1   1  16      972.92      984.74     22.44 o 
   0   1  16     3188.67     3122.43     50.05 o 
   1   1  16     1392.20     1394.10     29.23 o 
   2   1  16     1399.41     1365.29     28.58 o 
   3   1  16      348.95      348.91     12.94 o 
   4   1  16        3.35       -6.33      9.02 o 
   5   1  16      745.07      718.49     16.97 o 
   6   1  16     1535.23     1463.22     37.02 o 
   7   1  16     1270.07     1268.10     26.89 o 
   8   1  16     1694.32     1610.19     32.36 o 
   9   1  16       64.64       71.93     12.70 o 
  10   1  16      117.87      133.89     13.31 o 
  11   1  16     2332.69     2377.41     43.61 o 
  12   1  16     1670.92     1736.43     39.36 o 
  13   1  16       13.23       -3.69     14.23 o 
  14   1  16      411.78      401.95     19.28 o 
  15   1  16      163.17      145.84     23.08 o 
  16   1  16      524.52      516.20     25.12 o 
  17   1  16      144.18      140.67     20.58 o 
  18   1  16      315.43      385.00     25.08 o 
  19   1  16        2.50        8.19     29.07 o 
  20   1  16        5.22      -44.91     29.94 o 
  21   1  16       12.70        4.10     33.33 o 
  22   1  16        6.03      -15.56     33.40 o 
  23   1  16       23.15       38.32     37.25 o 
 -24   2  16       14.48       15.78     29.79 o 
 -23   2  16       31.55        9.90     29.97 o 
 -22   2  16      168.91      168.73     32.00 o 
 -21   2  16       14.17      -11.36     25.96 o 
 -20   2  16      209.29      204.60     53.08 o 
 -19   2  16        1.20       13.08     26.91 o 
 -18   2  16        1.50      -13.96     24.23 o 
 -17   2  16      123.93      165.31     32.23 o 
 -16   2  16      380.02      374.74     23.34 o 
 -15   2  16       24.07        2.48     18.44 o 
 -14   2  16      418.24      401.52     23.13 o 
 -13   2  16      174.60      204.98     25.72 o 
 -12   2  16       59.07       35.52     14.61 o 
 -11   2  16      324.29      311.72     21.89 o 
 -10   2  16      753.76      715.68     26.51 o 
  -9   2  16      376.08      336.36     20.34 o 
  -8   2  16      609.21      547.51     30.08 o 
  -7   2  16     1066.96     1022.56     32.05 o 
  -6   2  16      433.43      424.68     17.74 o 
  -5   2  16       58.95       39.34     15.18 o 
  -4   2  16      134.99      146.15     12.77 o 
  -3   2  16       27.94       19.09     11.02 o 
  -2   2  16      197.82      213.62     16.34 o 
  -1   2  16      505.17      498.59     31.09 o 
   0   2  16      108.28      120.44     14.59 o 
   1   2  16      442.01      395.36     14.04 o 
   2   2  16     1842.29     1879.73     31.71 o 
   3   2  16     1083.78     1093.82     22.77 o 
   4   2  16        3.48       -7.29      9.00 o 
   5   2  16      256.00      256.51     11.94 o 
   6   2  16      989.28     1009.30     23.42 o 
   7   2  16        1.74        7.38     11.76 o 
   8   2  16      632.30      638.90     18.25 o 
   9   2  16      889.92      903.00     22.69 o 
  10   2  16        7.22        5.10     13.21 o 
  11   2  16      134.27      130.21     16.48 o 
  12   2  16       44.38       11.53     14.84 o 
  13   2  16      109.50       71.93     18.06 o 
  14   2  16      198.24      189.99     23.71 o 
  15   2  16      308.11      351.88     27.37 o 
  16   2  16       48.89       44.27     28.52 o 
  17   2  16      221.54      201.97     31.74 o 
  18   2  16        4.28       20.69     90.53 o 
  19   2  16      170.25      125.00     39.85 o 
  20   2  16        1.71        0.18     32.14 o 
  21   2  16      253.90      289.89     80.25 o 
 -21   3  16       30.88       20.33     30.16 o 
 -20   3  16      107.72      140.02     27.52 o 
 -19   3  16      112.37      132.98     29.24 o 
 -18   3  16      209.18      258.60     28.44 o 
 -17   3  16       97.87       92.22     25.06 o 
 -16   3  16       14.16        2.14     24.26 o 
 -15   3  16      160.56      166.35     24.89 o 
 -14   3  16      272.49      277.84     25.07 o 
 -13   3  16       79.34      118.38     22.58 o 
 -12   3  16      172.92      184.08     19.47 o 
 -11   3  16       20.01       32.48     16.81 o 
 -10   3  16       22.20        8.74     16.35 o 
  -9   3  16      483.77      471.23     22.01 o 
  -8   3  16      853.74      794.85     26.38 o 
  -7   3  16      127.06      135.87     16.21 o 
  -6   3  16       31.62       18.54     14.50 o 
  -5   3  16      488.33      468.47     20.36 o 
  -4   3  16      113.21      136.80     15.55 o 
  -3   3  16      332.37      343.46     18.06 o 
  -2   3  16      701.63      728.49     31.15 o 
  -1   3  16        0.33       -1.36     13.51 o 
   0   3  16      142.52      138.93     12.53 o 
   1   3  16      257.99      241.68     13.50 o 
   2   3  16      558.92      533.48     20.55 o 
   3   3  16      550.01      510.27     20.83 o 
   4   3  16      470.84      458.12     21.70 o 
   5   3  16        7.73        5.59     11.04 o 
   6   3  16        1.50       -5.58     10.86 o 
   7   3  16      393.90      389.35     15.56 o 
   8   3  16      241.94      222.66     13.96 o 
   9   3  16      159.52      134.85     13.78 o 
  10   3  16      110.78       77.37     22.28 o 
  11   3  16       77.38       66.71     22.35 o 
  12   3  16        3.67       37.59     22.92 o 
  13   3  16      161.46      152.93     31.55 o 
  14   3  16       55.65       56.22     29.06 o 
  15   3  16        3.53        2.74     28.38 o 
  16   3  16      106.81      123.49     44.12 o 
  17   3  16       30.11       26.71     30.63 o 
  18   3  16       56.46       49.52     34.42 o 
 -14   4  16        1.85       28.52     25.67 o 
 -13   4  16        0.11        5.23     25.10 o 
 -12   4  16       73.42       64.77     43.84 o 
 -11   4  16        1.72       -4.59     24.02 o 
 -10   4  16      125.08       90.96     24.84 o 
  -9   4  16       42.10       46.53     22.96 o 
  -8   4  16      115.72      130.72     24.48 o 
  -7   4  16        5.27       28.58     22.96 o 
  -6   4  16      161.58      149.90     24.32 o 
  -5   4  16       24.29       40.34     22.45 o 
  -4   4  16        7.44       -2.55     21.83 o 
  -3   4  16        0.10       12.79     22.00 o 
  -2   4  16      123.63      116.76     30.50 o 
  -1   4  16        2.13       -7.28     21.01 o 
   0   4  16      137.59      162.13     19.17 o 
   1   4  16       21.55       13.67     14.59 o 
   2   4  16        8.92        9.65     14.14 o 
   3   4  16        0.04       10.47     21.21 o 
   4   4  16      107.20      101.76     21.33 o 
   5   4  16        0.03        9.91     20.58 o 
   6   4  16       34.78       -1.03     21.83 o 
   7   4  16        0.23        2.37     20.18 o 
   8   4  16       19.52       31.28     22.17 o 
   9   4  16        0.00      -18.09     21.86 o 
  10   4  16       67.20       35.37     29.50 o 
  11   4  16       19.98       -9.97     31.52 o 
 -25   1  17       14.53       14.27     30.16 o 
 -24   1  17      219.98      264.98     36.49 o 
 -23   1  17        7.95       26.49     30.83 o 
 -22   1  17      388.79      405.73     32.72 o 
 -21   1  17       93.38       32.21     26.42 o 
 -20   1  17       25.32       65.12     21.56 o 
 -19   1  17       35.34       20.38     19.93 o 
 -18   1  17      577.98      577.75     34.51 o 
 -17   1  17      473.47      506.32     23.38 o 
 -16   1  17     1148.12     1128.18     41.77 o 
 -15   1  17      137.78      105.60     15.48 o 
 -14   1  17        5.29      -13.93     13.46 o 
 -13   1  17      239.23      240.26     16.00 o 
 -12   1  17      491.70      474.62     25.72 o 
 -11   1  17      615.40      626.98     29.56 o 
 -10   1  17     2904.66     2714.67     46.31 o 
  -9   1  17      705.76      676.50     23.46 o 
  -8   1  17      249.66      266.39     12.65 o 
  -7   1  17      322.54      328.91     16.18 o 
  -6   1  17     1701.16     1631.86     29.34 o 
  -5   1  17      670.43      649.89     18.73 o 
  -4   1  17     1069.11     1060.06     22.50 o 
  -3   1  17       38.15       32.89      9.37 o 
  -2   1  17      250.26      269.64     12.93 o 
  -1   1  17      495.89      512.59     14.78 o 
   0   1  17     6118.33     5854.52     82.54 o 
   1   1  17       13.51        7.69      8.98 o 
   2   1  17      177.95      173.91     11.14 o 
   3   1  17      403.05      396.73     17.42 o 
   4   1  17     2852.01     2766.48     49.25 o 
   5   1  17      727.83      738.78     21.15 o 
   6   1  17     1254.11     1248.91     27.87 o 
   7   1  17      267.17      285.61     16.87 o 
   8   1  17      188.24      180.65     15.52 o 
   9   1  17     1219.94     1214.05     39.62 o 
  10   1  17     1408.19     1337.64     61.67 o 
  11   1  17      345.98      358.64     18.64 o 
  12   1  17      350.35      379.00     18.86 o 
  13   1  17       20.59        9.12     15.00 o 
  14   1  17        0.58      -13.38     15.45 o 
  15   1  17      718.01      766.23     34.28 o 
  16   1  17       32.82       14.90     19.21 o 
  17   1  17       92.06       93.67     21.16 o 
  18   1  17       56.17       53.43     37.97 o 
  19   1  17       67.69       62.55     37.32 o 
  20   1  17        2.07      -18.38     41.09 o 
  21   1  17        1.19      -17.72     35.49 o 
  22   1  17        2.06      -10.90     35.14 o 
 -23   2  17        4.80      -32.02     29.33 o 
 -22   2  17        0.97       -8.19     29.42 o 
 -21   2  17        8.16      -17.35     28.00 o 
 -20   2  17      498.54      556.89     42.00 o 
 -19   2  17      178.74      173.91     28.80 o 
 -18   2  17      275.06      299.24     30.15 o 
 -17   2  17        7.42       -1.39     23.30 o 
 -16   2  17      261.12      272.91     28.28 o 
 -15   2  17       78.40       83.85     20.29 o 
 -14   2  17     1535.61     1382.08     70.00 o 
 -13   2  17       62.96       34.57     26.93 o 
 -12   2  17      216.10      229.77     21.71 o 
 -11   2  17       28.41       23.11     17.38 o 
 -10   2  17      467.52      452.58     23.55 o 
  -9   2  17      208.50      221.22     18.60 o 
  -8   2  17     2692.38     2665.16     61.19 o 
  -7   2  17        3.89        6.71     21.63 o 
  -6   2  17      125.41      113.28     20.71 o 
  -5   2  17        6.58       21.66     14.25 o 
  -4   2  17     1301.64     1305.76     41.99 o 
  -3   2  17        1.41      -18.06     12.04 o 
  -2   2  17     1686.20     1733.54     35.54 o 
  -1   2  17       15.89       25.78     11.75 o 
   0   2  17       32.93        7.81     12.25 o 
   1   2  17      363.95      317.75     14.32 o 
   2   2  17     1954.01     2006.02     36.29 o 
   3   2  17        4.58       10.08     11.56 o 
   4   2  17      426.17      455.20     15.84 o 
   5   2  17      606.36      571.60     21.46 o 
   6   2  17        4.35        3.86     12.07 o 
   7   2  17      195.23      200.89     15.42 o 
   8   2  17      918.09      993.28     42.73 o 
   9   2  17       67.19       90.51     22.08 o 
  10   2  17      651.15      681.57     21.74 o 
  11   2  17      471.41      515.94     20.16 o 
  12   2  17      141.42      141.11     21.80 o 
  13   2  17       15.23        7.48     18.10 o 
  14   2  17      861.67      820.86     30.69 o 
  15   2  17       58.78       95.66     26.99 o 
  16   2  17        8.75       -4.76     28.48 o 
  17   2  17      139.05       90.85     31.77 o 
  18   2  17       70.79       32.77     30.42 o 
  19   2  17        4.81      -44.86     29.91 o 
  20   2  17       72.23       58.83     34.51 o 
 -20   3  17        8.01       19.54     27.37 o 
 -19   3  17        3.35      -14.16     25.97 o 
 -18   3  17       64.27       61.06     25.38 o 
 -17   3  17       57.47       26.17     24.75 o 
 -16   3  17       65.73       30.85     24.41 o 
 -15   3  17      133.12      102.83     24.84 o 
 -14   3  17       67.82       45.84     22.94 o 
 -13   3  17        2.26      -14.75     27.16 o 
 -12   3  17      282.09      274.83     25.76 o 
 -11   3  17      280.11      235.41     20.36 o 
 -10   3  17       68.04       75.24     17.68 o 
  -9   3  17      415.03      446.12     27.21 o 
  -8   3  17        5.97       28.60     16.36 o 
  -7   3  17       46.14       49.24     16.33 o 
  -6   3  17      628.56      647.75     24.93 o 
  -5   3  17      815.89      789.54     26.83 o 
  -4   3  17      194.19      196.91     17.81 o 
  -3   3  17      183.09      177.31     16.79 o 
  -2   3  17       38.96       59.43     15.70 o 
  -1   3  17      111.47      116.04     16.25 o 
   0   3  17      323.91      314.93     18.71 o 
   1   3  17      795.26      779.91     22.70 o 
   2   3  17      411.95      405.24     17.07 o 
   3   3  17       97.91      100.23     13.24 o 
   4   3  17       78.53       77.69     12.88 o 
   5   3  17      734.34      754.94     20.99 o 
   6   3  17      326.43      337.12     18.71 o 
   7   3  17      223.23      238.94     16.64 o 
   8   3  17      140.08      126.30     20.11 o 
   9   3  17       41.11       24.82     17.20 o 
  10   3  17       45.09       43.13     19.80 o 
  11   3  17      161.85      167.67     22.68 o 
  12   3  17      282.66      270.23     28.00 o 
  13   3  17       63.84      104.61     25.70 o 
  14   3  17       65.90       61.86     39.56 o 
  15   3  17       10.77        8.45     37.82 o 
  16   3  17       57.15       54.44     33.88 o 
 -13   4  17      234.45      267.08     29.24 o 
 -12   4  17       12.64      -19.35     24.70 o 
 -11   4  17       10.17      -14.99     24.09 o 
 -10   4  17        9.59       27.20     25.04 o 
  -9   4  17      422.48      477.32     30.75 o 
  -8   4  17        1.43        7.14     24.33 o 
  -7   4  17      324.74      336.34     27.68 o 
  -6   4  17        8.65       19.33     23.14 o 
  -5   4  17       66.71       65.18     23.96 o 
  -4   4  17        1.33       21.92     23.52 o 
  -3   4  17      416.81      433.75     28.93 o 
  -2   4  17       14.52        8.98     22.48 o 
  -1   4  17      304.51      319.09     41.60 o 
   0   4  17       25.62       32.78     23.48 o 
   1   4  17      194.67      219.74     24.92 o 
   2   4  17        0.43      -28.89     21.33 o 
   3   4  17      614.80      618.22     30.48 o 
   4   4  17       37.71       20.09     24.76 o 
   5   4  17       22.45       14.29     24.24 o 
   6   4  17       64.95       88.63     23.33 o 
   7   4  17      176.92      138.77     23.87 o 
   8   4  17        0.59        5.58     22.10 o 
   9   4  17      368.49      379.44     27.34 o 
  10   4  17      112.34      124.33     27.56 o 
 -25   0  18      140.51      171.62     54.10 o 
 -24   0  18       90.05       68.79     96.98 o 
 -23   0  18       46.48       74.41     33.77 o 
 -22   0  18      261.11      282.05     36.43 o 
 -21   0  18       13.29       43.58     31.61 o 
 -20   0  18      541.06      609.85     34.37 o 
 -19   0  18      492.75      462.27     31.70 o 
 -18   0  18      143.00      128.70     24.96 o 
 -17   0  18      972.34      996.95     40.52 o 
 -16   0  18      384.53      409.25     28.56 o 
 -15   0  18      178.06      163.37     22.40 o 
 -14   0  18      496.81      545.76     32.59 o 
 -13   0  18     2442.40     2569.77     74.00 o 
 -12   0  18     1992.93     1779.71     52.79 o 
 -11   0  18     1919.50     1816.04     53.10 o 
 -10   0  18      356.96      396.39     33.47 o 
  -9   0  18      582.82      526.36     56.19 o 
  -8   0  18     1051.88      985.98     67.53 o 
  -7   0  18     5048.41     4957.16    141.09 o 
  -6   0  18      212.08      228.80     16.18 o 
  -5   0  18      780.01      785.33     26.56 o 
  -4   0  18      638.58      631.36     35.89 o 
  -3   0  18      157.75      184.18     14.86 o 
  -2   0  18       91.23       69.28     13.64 o 
  -1   0  18    10488.27     9992.09    192.89 o 
   0   0  18      319.94      323.85     20.39 o 
   1   0  18      293.29      266.59     20.42 o 
   2   0  18      158.40      161.61     14.60 o 
   3   0  18     8421.42     8051.01    168.57 o 
   4   0  18      844.89      810.87     26.98 o 
   5   0  18     1183.19     1207.98     49.11 o 
   6   0  18       45.13       41.97     16.61 o 
   7   0  18      111.50       95.63     22.10 o 
   8   0  18        8.93       -2.48     15.86 o 
   9   0  18     2444.58     2411.26    110.29 o 
  10   0  18     1214.64     1196.73     39.48 o 
  11   0  18     1772.30     1839.42     51.77 o 
  12   0  18      316.24      410.85     30.09 o 
  13   0  18      171.47      157.63     38.91 o 
  14   0  18      466.86      507.32     52.71 o 
  15   0  18     1592.32     1530.21     87.35 o 
  16   0  18        5.98        6.85     40.20 o 
  17   0  18      495.65      586.43     60.85 o 
  18   0  18       25.04       26.90     43.38 o 
  19   0  18       69.55       62.73     50.33 o 
  20   0  18        4.28       14.49     49.93 o 
  21   0  18      307.91      360.71     60.45 o 
  22   0  18        6.74       -0.10     48.24 o 
 -25   1  18      111.45      112.81     31.10 o 
 -24   1  18        7.81       11.28     31.08 o 
 -23   1  18       58.07       93.53     28.93 o 
 -22   1  18       45.85       45.11     28.54 o 
 -21   1  18      136.82      204.55     28.61 o 
 -20   1  18       83.36       66.77     22.11 o 
 -19   1  18       24.37       18.62     20.98 o 
 -18   1  18      230.42      317.53     24.37 o 
 -17   1  18      191.68      210.03     22.27 o 
 -16   1  18        7.00       28.96     17.22 o 
 -15   1  18      513.18      571.00     28.29 o 
 -14   1  18       98.12      141.38     16.16 o 
 -13   1  18       35.73       23.79     14.53 o 
 -12   1  18      335.96      345.39     20.03 o 
 -11   1  18     1998.96     2025.33     41.37 o 
 -10   1  18        3.04       19.40     13.02 o 
  -9   1  18     1723.74     1669.18     36.04 o 
  -8   1  18      144.67      139.72     12.87 o 
  -7   1  18     1393.31     1353.41     32.22 o 
  -6   1  18     1063.40     1005.22     23.18 o 
  -5   1  18     2276.71     2279.62     37.85 o 
  -4   1  18      424.51      388.00     14.05 o 
  -3   1  18      296.58      322.96     14.32 o 
  -2   1  18     2708.50     2703.71     45.64 o 
  -1   1  18      404.46      432.82     15.54 o 
   0   1  18      266.10      266.18     16.16 o 
   1   1  18     2619.89     2642.65     49.88 o 
   2   1  18       39.33       48.07     11.30 o 
   3   1  18      297.34      302.12     15.06 o 
   4   1  18       95.55      114.30     12.86 o 
   5   1  18      932.53      981.99     25.69 o 
   6   1  18      931.16      964.39     29.15 o 
   7   1  18      921.82      935.63     27.43 o 
   8   1  18      185.30      216.16     17.03 o 
   9   1  18       44.02       45.13     15.07 o 
  10   1  18      147.78      152.26     18.39 o 
  11   1  18      514.73      487.59     23.54 o 
  12   1  18      469.95      481.75     23.93 o 
  13   1  18      177.07      209.18     20.41 o 
  14   1  18        7.35      -22.99     15.78 o 
  15   1  18       56.08       47.53     19.79 o 
  16   1  18       19.14       22.88     19.87 o 
  17   1  18      146.17      205.13     33.93 o 
  18   1  18       23.86       28.22     31.25 o 
  19   1  18      215.57      221.92     36.25 o 
  20   1  18      106.34       61.35     56.08 o 
  21   1  18        0.90      -14.80     33.58 o 
 -23   2  18       28.44       19.42     31.69 o 
 -22   2  18       71.91       82.09     31.47 o 
 -21   2  18       80.56       99.81     31.88 o 
 -20   2  18       14.65        6.21     28.41 o 
 -19   2  18        0.29       19.43     27.16 o 
 -18   2  18       83.29       51.52     53.09 o 
 -17   2  18       65.17       60.97     26.27 o 
 -16   2  18       28.57       24.48     24.86 o 
 -15   2  18      341.38      333.00     35.84 o 
 -14   2  18       99.23      115.11     24.68 o 
 -13   2  18       10.15       22.19     19.50 o 
 -12   2  18      356.45      345.67     23.70 o 
 -11   2  18      950.74      883.51     37.44 o 
 -10   2  18        0.12       19.23     17.18 o 
  -9   2  18      509.58      497.10     23.93 o 
  -8   2  18      208.21      238.49     20.13 o 
  -7   2  18       74.14       28.46     16.11 o 
  -6   2  18     2132.96     1970.98     49.73 o 
  -5   2  18      387.42      421.96     23.02 o 
  -4   2  18        0.72      -13.37     16.15 o 
  -3   2  18      453.35      416.88     20.07 o 
  -2   2  18     2596.20     2471.74     51.93 o 
  -1   2  18       17.15        4.18     12.96 o 
   0   2  18      484.28      450.95     18.27 o 
   1   2  18      172.67      180.27     15.22 o 
   2   2  18      186.33      197.31     14.92 o 
   3   2  18      264.47      232.88     15.50 o 
   4   2  18      744.44      743.96     24.87 o 
   5   2  18       40.94       37.70     15.66 o 
   6   2  18      163.21      168.52     17.86 o 
   7   2  18       75.36       90.35     16.74 o 
   8   2  18      411.55      434.91     21.44 o 
   9   2  18       81.23      106.28     16.95 o 
  10   2  18      305.03      312.23     22.21 o 
  11   2  18        8.01       -1.86     24.50 o 
  12   2  18        0.60      -27.31     18.21 o 
  13   2  18       21.71       13.44     20.17 o 
  14   2  18      480.55      483.31     37.45 o 
  15   2  18      114.22      113.85     22.01 o 
  16   2  18      112.65      121.30     23.98 o 
  17   2  18        2.72       11.99     26.77 o 
  18   2  18       44.54       35.97     25.19 o 
  19   2  18      222.87      216.09     33.13 o 
 -19   3  18      154.15      154.81     29.54 o 
 -18   3  18       14.38        0.45     25.91 o 
 -17   3  18       14.17       25.73     26.33 o 
 -16   3  18      131.94      106.03     26.71 o 
 -15   3  18      115.59      121.54     30.86 o 
 -14   3  18      246.72      267.48     29.78 o 
 -13   3  18      210.86      200.63     25.13 o 
 -12   3  18        5.31       -6.70     22.71 o 
 -11   3  18       13.94      -13.62     20.98 o 
 -10   3  18      437.99      416.62     23.26 o 
  -9   3  18      320.97      321.67     21.91 o 
  -8   3  18      351.78      285.12     20.63 o 
  -7   3  18      173.88      191.26     19.27 o 
  -6   3  18      138.69      132.98     18.06 o 
  -5   3  18       60.43       52.70     17.04 o 
  -4   3  18      464.66      467.96     22.25 o 
  -3   3  18      797.36      827.57     50.02 o 
  -2   3  18      162.45      164.35     17.97 o 
  -1   3  18        4.90       14.68     16.00 o 
   0   3  18      212.99      229.50     21.75 o 
   1   3  18      140.72      143.79     17.66 o 
   2   3  18      298.76      302.66     23.08 o 
   3   3  18      163.41      188.87     18.26 o 
   4   3  18        2.00       -2.83     16.36 o 
   5   3  18       27.08       12.99     16.57 o 
   6   3  18      305.43      306.36     20.47 o 
   7   3  18       38.29       69.50     23.47 o 
   8   3  18       37.01       19.67     18.47 o 
   9   3  18      169.09      147.98     23.20 o 
  10   3  18       37.58       55.93     20.89 o 
  11   3  18        2.60       -5.92     21.49 o 
  12   3  18      227.37      252.27     24.83 o 
  13   3  18       70.85       73.02     24.12 o 
  14   3  18        3.43       -3.92     26.31 o 
  15   3  18        0.41       -7.89     27.04 o 
 -11   4  18        2.64       -5.32     25.60 o 
 -10   4  18        1.77       39.23     26.60 o 
  -9   4  18       11.56       58.07     25.46 o 
  -8   4  18        0.17       -5.62     24.51 o 
  -7   4  18       89.77       74.57     25.37 o 
  -6   4  18        0.26       -1.59     24.68 o 
  -5   4  18       30.07        7.60     24.99 o 
  -4   4  18        0.05       26.34     23.83 o 
  -3   4  18       37.31       76.68     24.54 o 
  -2   4  18        4.42       20.45     24.27 o 
  -1   4  18      131.49      164.61     25.41 o 
   0   4  18        0.11       12.52     23.18 o 
   1   4  18       25.46       51.46     23.16 o 
   2   4  18        1.10       12.61     23.55 o 
   3   4  18       44.89       47.34     26.89 o 
   4   4  18        0.32       30.59     26.65 o 
   5   4  18      106.88      104.36     28.08 o 
   6   4  18        0.05        2.37     25.21 o 
   7   4  18        0.56       -7.21     27.35 o 
   8   4  18       23.24       -8.13     22.57 o 
 -24   1  19      136.43      196.19     34.71 o 
 -23   1  19      240.93      270.54     34.11 o 
 -22   1  19      198.27      153.62     31.33 o 
 -21   1  19      128.32      130.90     38.20 o 
 -20   1  19        0.44      -30.33     22.26 o 
 -19   1  19       87.81      122.42     23.32 o 
 -18   1  19      209.84      225.69     24.12 o 
 -17   1  19      956.21     1002.73     39.16 o 
 -16   1  19      105.22      137.22     21.84 o 
 -15   1  19      347.21      363.18     27.16 o 
 -14   1  19      100.01       75.85     16.11 o 
 -13   1  19      584.38      616.10     23.52 o 
 -12   1  19      450.28      449.84     20.12 o 
 -11   1  19      981.16     1015.77     28.76 o 
 -10   1  19       20.63       20.39     13.68 o 
  -9   1  19       94.15       89.90     14.37 o 
  -8   1  19      826.56      806.38     23.85 o 
  -7   1  19       68.12       75.46     14.75 o 
  -6   1  19      417.13      435.36     18.52 o 
  -5   1  19      573.65      595.35     20.14 o 
  -4   1  19      115.93       89.03     20.76 o 
  -3   1  19      188.93      167.59     14.54 o 
  -2   1  19     1208.87     1218.76     29.15 o 
  -1   1  19      744.75      790.56     35.25 o 
   0   1  19      387.44      376.63     15.38 o 
   1   1  19       13.43        1.57     12.82 o 
   2   1  19      313.43      313.89     17.54 o 
   3   1  19       27.98       15.73     13.04 o 
   4   1  19      662.19      672.12     25.78 o 
   5   1  19     1363.76     1423.35     37.37 o 
   6   1  19        0.09        8.04     14.38 o 
   7   1  19      205.90      182.92     17.23 o 
   8   1  19       55.78       65.82     15.69 o 
   9   1  19       18.35       20.00     15.40 o 
  10   1  19      345.13      366.67     22.34 o 
  11   1  19      264.64      272.47     20.95 o 
  12   1  19       14.75       16.36     18.05 o 
  13   1  19      562.55      547.79     26.60 o 
  14   1  19      337.35      317.06     23.49 o 
  15   1  19        4.63       11.65     24.15 o 
  16   1  19       38.40       71.16     32.04 o 
  17   1  19      263.02      296.11     38.90 o 
  18   1  19       48.05       -4.79     32.53 o 
  19   1  19        0.21      -52.29     72.21 o 
  20   1  19      163.66      170.71     36.62 o 
 -22   2  19       41.11       49.61     30.95 o 
 -21   2  19      289.33      280.84     34.16 o 
 -20   2  19       48.00       37.99     28.49 o 
 -19   2  19      352.85      322.91     32.84 o 
 -18   2  19        2.76       37.39     26.93 o 
 -17   2  19       46.73       42.27     25.94 o 
 -16   2  19      105.27      102.26     27.33 o 
 -15   2  19      494.75      519.23     32.10 o 
 -14   2  19      226.38      228.86     35.76 o 
 -13   2  19      546.67      510.02     33.71 o 
 -12   2  19      191.68      183.77     22.92 o 
 -11   2  19      188.21      180.66     25.54 o 
 -10   2  19      352.95      381.97     28.54 o 
  -9   2  19      607.51      565.89     38.32 o 
  -8   2  19      158.65      131.92     19.11 o 
  -7   2  19      626.04      595.24     29.34 o 
  -6   2  19      314.72      292.95     26.12 o 
  -5   2  19      280.83      260.41     21.26 o 
  -4   2  19       36.53       41.19     16.12 o 
  -3   2  19     1968.17     1919.51     70.22 o 
  -2   2  19      146.52      159.80     17.02 o 
  -1   2  19      216.66      214.19     27.79 o 
   0   2  19      802.43      755.47     25.79 o 
   1   2  19      730.11      771.34     26.14 o 
   2   2  19       12.11        6.68     14.94 o 
   3   2  19     1183.29     1124.60     42.95 o 
   4   2  19      366.84      366.52     23.16 o 
   5   2  19      283.36      277.12     21.40 o 
   6   2  19      597.15      612.55     27.27 o 
   7   2  19      569.42      571.73     28.25 o 
   8   2  19        0.05      -15.98     18.88 o 
   9   2  19      610.59      634.11     28.98 o 
  10   2  19      237.23      269.86     23.10 o 
  11   2  19      110.04       93.10     19.05 o 
  12   2  19      123.80      167.91     31.91 o 
  13   2  19      130.52      130.23     22.78 o 
  14   2  19        8.43      -17.21     20.62 o 
  15   2  19      149.31      165.87     35.10 o 
  16   2  19       40.88       43.23     22.25 o 
  17   2  19       22.68       33.52     28.17 o 
  18   2  19      143.56      134.89     29.27 o 
 -18   3  19        1.23       -4.65     26.02 o 
 -17   3  19       40.80       24.94     26.61 o 
 -16   3  19       97.80      105.66     33.11 o 
 -15   3  19       35.52       37.91     25.65 o 
 -14   3  19       51.94       53.98     25.03 o 
 -13   3  19       48.59       47.39     24.00 o 
 -12   3  19      126.53      151.58     25.46 o 
 -11   3  19      156.77      158.69     25.57 o 
 -10   3  19      268.65      272.43     27.03 o 
  -9   3  19        9.58       20.56     22.04 o 
  -8   3  19       32.72       45.17     18.62 o 
  -7   3  19       17.50       35.12     18.52 o 
  -6   3  19      210.78      233.49     20.22 o 
  -5   3  19      151.88      184.86     24.41 o 
  -4   3  19      344.63      311.54     21.41 o 
  -3   3  19      303.56      270.00     20.61 o 
  -2   3  19        0.18      -24.66     17.43 o 
  -1   3  19      123.45      118.39     17.96 o 
   0   3  19      450.36      479.99     31.44 o 
   1   3  19      386.73      397.13     22.32 o 
   2   3  19      584.76      612.03     25.11 o 
   3   3  19       14.18        9.86     17.82 o 
   4   3  19        1.45        9.54     17.74 o 
   5   3  19       71.01       66.60     21.23 o 
   6   3  19      433.42      509.33     38.12 o 
   7   3  19       71.47       77.51     22.50 o 
   8   3  19      319.59      283.88     24.85 o 
   9   3  19       23.30       80.08     21.61 o 
  10   3  19        3.30       -8.95     21.69 o 
  11   3  19       53.07       36.98     22.90 o 
  12   3  19      301.06      369.80     28.33 o 
  13   3  19       87.90      101.62     25.43 o 
  14   3  19       48.77       41.44     24.35 o 
  -9   4  19        9.04      -13.06     26.44 o 
  -8   4  19      181.73      160.96     28.33 o 
  -7   4  19       15.11        3.27     24.69 o 
  -6   4  19       47.00       25.89     25.44 o 
  -5   4  19       39.20       48.91     29.61 o 
  -4   4  19      204.94      201.81     28.09 o 
  -3   4  19       37.50       55.72     25.56 o 
  -2   4  19      224.43      283.82     28.71 o 
  -1   4  19       33.15        7.73     31.45 o 
   0   4  19        9.51       -1.84     24.66 o 
   1   4  19       18.56       10.84     24.43 o 
   2   4  19       54.65       87.89     25.45 o 
   3   4  19        7.80      -11.14     27.45 o 
   4   4  19      189.24      222.39     32.89 o 
   5   4  19       36.90       20.01     45.02 o 
 -24   0  20      103.28       33.85     49.43 o 
 -23   0  20      345.06      324.10     40.91 o 
 -22   0  20      348.05      370.85     40.86 o 
 -21   0  20       20.46       31.01     55.54 o 
 -20   0  20      248.59      236.97     36.56 o 
 -19   0  20       69.93       37.03     24.88 o 
 -18   0  20      972.26     1075.30     44.15 o 
 -17   0  20      455.88      430.25     33.28 o 
 -16   0  20      120.93      144.19     25.96 o 
 -15   0  20      170.04      208.36     25.63 o 
 -14   0  20     1304.37     1244.22     46.50 o 
 -13   0  20      351.50      371.47     32.84 o 
 -12   0  20     3251.76     3380.65    144.24 o 
 -11   0  20      164.08      203.82     24.27 o 
 -10   0  20        0.19       25.70     19.53 o 
  -9   0  20      283.21      307.73     25.50 o 
  -8   0  20     2275.46     2435.83     67.51 o 
  -7   0  20       15.26       10.98     20.09 o 
  -6   0  20     5085.11     4982.09    118.36 o 
  -5   0  20       19.11       31.66     29.13 o 
  -4   0  20      434.12      477.14     26.96 o 
  -3   0  20      151.65      148.24     21.45 o 
  -2   0  20     4166.96     4097.99     99.57 o 
  -1   0  20      411.32      416.29     26.69 o 
   0   0  20      438.13      432.44     27.48 o 
   1   0  20      847.41      793.76     33.09 o 
   2   0  20      201.34      257.21     22.73 o 
   3   0  20       73.60       54.89     19.51 o 
   4   0  20     2660.25     2557.02     67.96 o 
   5   0  20       25.26       -6.71     19.22 o 
   6   0  20     1017.81     1057.17     40.20 o 
   7   0  20      232.70      229.44     28.50 o 
   8   0  20     2557.57     2615.67     83.06 o 
   9   0  20       58.34       91.25     26.90 o 
  10   0  20     1426.34     1488.02    100.95 o 
  11   0  20       11.21       36.29     25.14 o 
  12   0  20       79.47      135.00     41.49 o 
  13   0  20       78.82       53.40     45.06 o 
  14   0  20     1009.74      913.70     67.60 o 
  15   0  20       97.62      170.63     45.36 o 
  16   0  20      790.53      781.88     65.31 o 
  17   0  20       80.92      124.18     47.74 o 
  18   0  20        4.53       -0.10     50.42 o 
  19   0  20        3.51       -8.04     51.42 o 
  20   0  20      285.52      250.73     56.68 o 
 -23   1  20       38.87       72.74     30.15 o 
 -22   1  20      357.16      386.95     34.59 o 
 -21   1  20       46.79       48.70     29.96 o 
 -20   1  20        6.97       53.18     27.87 o 
 -19   1  20       17.99       22.29     23.87 o 
 -18   1  20       75.08       87.06     23.04 o 
 -17   1  20       16.40       47.52     22.01 o 
 -16   1  20      587.08      610.56     29.82 o 
 -15   1  20       37.01        2.22     21.25 o 
 -14   1  20      256.71      311.84     24.84 o 
 -13   1  20       25.43       18.12     16.50 o 
 -12   1  20      497.27      519.38     23.96 o 
 -11   1  20       20.14       -4.03     17.57 o 
 -10   1  20     1488.41     1489.36     38.48 o 
  -9   1  20       36.79       10.77     15.67 o 
  -8   1  20       90.81      100.13     17.18 o 
  -7   1  20       96.61      123.66     17.40 o 
  -6   1  20      731.41      716.94     25.72 o 
  -5   1  20      103.18       91.02     16.44 o 
  -4   1  20     1851.07     1798.12     42.46 o 
  -3   1  20      245.17      215.06     17.64 o 
  -2   1  20        2.06       11.43     14.88 o 
  -1   1  20        1.43      -13.43     14.97 o 
   0   1  20      779.09      780.19     27.43 o 
   1   1  20      508.14      503.13     29.46 o 
   2   1  20     2243.13     2103.57     51.70 o 
   3   1  20       99.57       89.28     16.66 o 
   4   1  20        4.85        9.95     15.42 o 
   5   1  20       15.23      -13.10     15.01 o 
   6   1  20     2957.98     2896.81     58.95 o 
   7   1  20      384.03      350.07     20.34 o 
   8   1  20      506.46      505.66     22.59 o 
   9   1  20      150.91      153.75     18.25 o 
  10   1  20      117.81      131.24     20.04 o 
  11   1  20        9.52       19.08     18.47 o 
  12   1  20      755.64      804.79     35.75 o 
  13   1  20      266.21      256.70     24.03 o 
  14   1  20      338.37      311.18     34.56 o 
  15   1  20       91.22       99.66     34.66 o 
  16   1  20       21.90       -4.77     34.10 o 
  17   1  20       60.51       90.02     34.27 o 
  18   1  20      349.90      359.03     41.30 o 
  19   1  20       39.02       11.78     35.69 o 
 -21   2  20       25.11       56.49     44.85 o 
 -20   2  20       59.88       59.29     30.74 o 
 -19   2  20      239.72      250.17     32.84 o 
 -18   2  20        2.94      -12.90     27.59 o 
 -17   2  20      178.98      242.56     37.51 o 
 -16   2  20       83.91      105.82     28.90 o 
 -15   2  20        4.47      -15.43     43.77 o 
 -14   2  20       20.75      -10.46     21.78 o 
 -13   2  20      285.31      263.99     33.65 o 
 -12   2  20       36.25       31.72     29.54 o 
 -11   2  20      166.50      115.48     26.54 o 
 -10   2  20       45.55       51.85     33.42 o 
  -9   2  20       83.75       84.58     24.33 o 
  -8   2  20      343.98      328.00     28.18 o 
  -7   2  20      451.99      448.27     30.56 o 
  -6   2  20       11.96        7.00     16.54 o 
  -5   2  20       30.94       20.31     16.58 o 
  -4   2  20      723.05      694.15     38.45 o 
  -3   2  20      515.65      465.34     25.23 o 
  -2   2  20      129.12      100.26     17.49 o 
  -1   2  20      708.66      693.88     25.31 o 
   0   2  20       75.04       68.42     17.08 o 
   1   2  20       25.83       11.25     16.47 o 
   2   2  20      195.47      201.82     21.65 o 
   3   2  20      837.80      819.34     31.68 o 
   4   2  20       57.07       76.48     19.58 o 
   5   2  20      536.97      553.37     26.60 o 
   6   2  20       92.56      103.27     20.74 o 
   7   2  20        8.10       20.40     24.23 o 
   8   2  20        1.11       15.81     19.55 o 
   9   2  20      675.71      641.45     33.85 o 
  10   2  20        1.09        8.66     26.92 o 
  11   2  20      391.40      379.39     27.34 o 
  12   2  20       40.24       41.46     24.67 o 
  13   2  20       84.10       95.88     26.55 o 
  14   2  20        0.70       -7.23     21.08 o 
  15   2  20      316.61      358.15     32.04 o 
  16   2  20       84.69       75.36     55.05 o 
  17   2  20        1.13      -16.12     28.52 o 
 -16   3  20      130.70      161.08     27.94 o 
 -15   3  20      118.25      112.02     27.53 o 
 -14   3  20      175.03      179.63     32.16 o 
 -13   3  20       15.13       -0.86     24.13 o 
 -12   3  20       26.79        0.19     28.04 o 
 -11   3  20      238.20      238.83     32.07 o 
 -10   3  20      181.64      130.89     24.72 o 
  -9   3  20      138.76      170.13     27.25 o 
  -8   3  20      309.03      285.42     26.48 o 
  -7   3  20        2.00       -8.14     22.04 o 
  -6   3  20       28.25       35.40     18.62 o 
  -5   3  20      127.25      158.94     20.63 o 
  -4   3  20      369.96      396.89     23.66 o 
  -3   3  20      453.42      431.14     44.51 o 
  -2   3  20       53.81       40.76     18.93 o 
  -1   3  20       32.44       33.52     18.88 o 
   0   3  20        2.01       14.99     18.44 o 
   1   3  20      414.00      392.93     23.68 o 
   2   3  20      151.88      167.08     20.41 o 
   3   3  20       52.09       49.06     19.07 o 
   4   3  20       26.20       48.00     22.94 o 
   5   3  20       62.77       49.11     22.89 o 
   6   3  20      137.77      176.09     28.40 o 
   7   3  20      209.24      232.59     25.22 o 
   8   3  20       59.30       57.52     22.90 o 
   9   3  20        0.18       -3.74     26.27 o 
  10   3  20        3.69      -21.48     39.16 o 
  11   3  20       42.80       65.94     27.29 o 
  12   3  20       65.11      103.33     25.67 o 
  13   3  20       94.31      102.01     31.86 o 
  -6   4  20       14.63      -14.91     25.51 o 
  -5   4  20       11.83       31.11     26.76 o 
  -4   4  20        6.86       33.63     26.03 o 
  -3   4  20        5.02      -22.05     25.27 o 
  -2   4  20       47.71       79.29     27.09 o 
  -1   4  20       11.34       16.40     25.38 o 
   0   4  20       53.14       51.66     25.06 o 
   1   4  20        1.69       37.15     25.86 o 
   2   4  20       15.46        4.94     25.39 o 
 -22   1  21       79.88       78.51     31.16 o 
 -21   1  21        8.04       -2.55     32.61 o 
 -20   1  21       70.73       30.46     29.62 o 
 -19   1  21      136.51      154.47     25.32 o 
 -18   1  21      199.83      162.87     25.88 o 
 -17   1  21      188.83      195.71     25.28 o 
 -16   1  21      125.55      115.18     24.30 o 
 -15   1  21       35.78       34.92     25.92 o 
 -14   1  21      372.31      401.55     31.57 o 
 -13   1  21      312.11      315.38     25.63 o 
 -12   1  21      501.24      560.11     25.01 o 
 -11   1  21      137.63      162.05     18.70 o 
 -10   1  21      205.85      173.65     19.69 o 
  -9   1  21      691.99      700.34     30.85 o 
  -8   1  21      498.36      490.11     23.44 o 
  -7   1  21      913.01      867.11     28.73 o 
  -6   1  21     1182.53     1183.69     42.24 o 
  -5   1  21        7.73        6.71     16.20 o 
  -4   1  21       69.02       70.09     16.53 o 
  -3   1  21     1840.45     1705.40     41.68 o 
  -2   1  21      120.63      128.99     18.31 o 
  -1   1  21      344.13      324.49     22.30 o 
   0   1  21     1479.96     1479.04     39.27 o 
   1   1  21       79.60       72.21     18.84 o 
   2   1  21       15.35       39.10     18.51 o 
   3   1  21     1076.69      970.62     31.38 o 
   4   1  21      734.00      754.78     26.70 o 
   5   1  21      176.27      167.82     18.70 o 
   6   1  21        4.79      -11.97     16.46 o 
   7   1  21      356.86      409.98     21.84 o 
   8   1  21        1.87       12.84     16.80 o 
   9   1  21      574.55      606.88     25.47 o 
  10   1  21       43.93       45.05     20.12 o 
  11   1  21      108.52       81.14     20.95 o 
  12   1  21        7.94        0.90     26.46 o 
  13   1  21      260.54      311.05     44.77 o 
  14   1  21       17.15       42.77     30.32 o 
  15   1  21       48.08       77.38     33.88 o 
  16   1  21        0.97      -20.96     33.14 o 
  17   1  21       35.17        3.61     47.10 o 
  18   1  21        3.76      -22.34     37.94 o 
 -20   2  21      252.21      277.64     37.10 o 
 -19   2  21        2.26       39.24     30.46 o 
 -18   2  21       34.29       32.48     28.83 o 
 -17   2  21       99.36      119.08     29.72 o 
 -16   2  21       91.23       72.40     50.64 o 
 -15   2  21      178.60      183.15     32.25 o 
 -14   2  21      402.38      411.18     31.41 o 
 -13   2  21      183.33      172.89     29.60 o 
 -12   2  21       54.04       89.39     33.33 o 
 -11   2  21      643.18      692.91     38.03 o 
 -10   2  21      505.38      467.82     33.99 o 
  -9   2  21       46.53       27.58     25.30 o 
  -8   2  21      344.92      382.87     30.60 o 
  -7   2  21      519.06      532.08     32.11 o 
  -6   2  21      223.52      171.84     23.02 o 
  -5   2  21     1057.30      988.10     36.02 o 
  -4   2  21      156.54      150.41     22.02 o 
  -3   2  21        0.90        2.87     20.67 o 
  -2   2  21       34.35        2.04     17.13 o 
  -1   2  21      618.51      577.94     24.77 o 
   0   2  21        0.18        2.67     19.89 o 
   1   2  21      847.04      876.20     42.62 o 
   2   2  21      298.33      331.48     25.98 o 
   3   2  21        2.85        1.04     20.82 o 
   4   2  21       69.88       67.21     24.36 o 
   5   2  21     1399.96     1307.61     41.86 o 
   6   2  21        1.26      -30.15     20.10 o 
   7   2  21      178.48      199.72     23.18 o 
   8   2  21      148.80      169.00     28.68 o 
   9   2  21      506.88      540.17     37.81 o 
  10   2  21       51.27       81.05     27.92 o 
  11   2  21      248.81      287.92     25.74 o 
  12   2  21        5.07       11.67     26.48 o 
  13   2  21       47.49       30.49     26.63 o 
  14   2  21       22.13      -16.42     26.38 o 
  15   2  21      270.46      229.77     37.65 o 
  16   2  21       76.12      111.67     36.49 o 
 -15   3  21       18.23       31.21     27.20 o 
 -14   3  21        0.08       15.21     26.25 o 
 -13   3  21        1.94      -21.66     25.36 o 
 -12   3  21       32.93       42.66     26.26 o 
 -11   3  21       43.40       31.68     25.66 o 
 -10   3  21       29.49       27.87     24.36 o 
  -9   3  21      230.15      191.56     27.06 o 
  -8   3  21        0.33        4.49     24.41 o 
  -7   3  21       13.78      -23.21     23.39 o 
  -6   3  21       28.03       23.37     24.06 o 
  -5   3  21      552.57      525.53     30.85 o 
  -4   3  21       79.20       83.12     20.85 o 
  -3   3  21      128.60       98.67     20.62 o 
  -2   3  21        0.73       -6.16     18.76 o 
  -1   3  21      241.39      248.11     22.35 o 
   0   3  21      211.84      219.81     27.19 o 
   1   3  21      286.46      285.12     23.28 o 
   2   3  21       74.29       45.57     23.36 o 
   3   3  21       14.11       22.53     23.55 o 
   4   3  21        8.65       26.95     24.05 o 
   5   3  21       34.25       32.58     23.17 o 
   6   3  21      166.13      172.04     24.99 o 
   7   3  21      162.32      168.21     25.99 o 
   8   3  21       72.17       34.59     27.85 o 
   9   3  21        2.07       17.44     29.98 o 
  10   3  21        9.20       -4.61     27.72 o 
  11   3  21       11.15       -0.04     29.24 o 
 -22   0  22       90.41      142.44     55.19 o 
 -21   0  22       70.09       67.80     49.63 o 
 -20   0  22       20.32       66.68     37.12 o 
 -19   0  22     1077.98     1198.43     92.46 o 
 -18   0  22      269.86      244.95     31.94 o 
 -17   0  22      170.44      172.16     29.41 o 
 -16   0  22       47.01       42.38     26.13 o 
 -15   0  22      217.03      212.92     28.18 o 
 -14   0  22      122.25      143.97     26.87 o 
 -13   0  22     1537.90     1553.34     52.83 o 
 -12   0  22      212.43      194.37     26.83 o 
 -11   0  22      396.02      443.87     56.10 o 
 -10   0  22        0.71        4.59     22.00 o 
  -9   0  22     1161.26     1182.36     49.26 o 
  -8   0  22      244.44      178.32     25.09 o 
  -7   0  22     3820.87     3587.98     97.82 o 
  -6   0  22       91.56       83.60     25.90 o 
  -5   0  22        2.76       -4.58     21.46 o 
  -4   0  22       51.97       41.82     22.08 o 
  -3   0  22     2088.45     2065.20     60.58 o 
  -2   0  22      153.39      104.42     23.05 o 
  -1   0  22     3645.55     3650.21     92.03 o 
   0   0  22      794.93      736.87     37.12 o 
   1   0  22        6.70        2.27     21.07 o 
   2   0  22      576.07      534.38     30.45 o 
   3   0  22     3161.41     3159.76    110.94 o 
   4   0  22      393.94      365.80     28.45 o 
   5   0  22     1669.83     1566.53     75.93 o 
   6   0  22      392.49      395.36     48.44 o 
   7   0  22        1.04        1.35     26.38 o 
   8   0  22       92.74      138.46     31.81 o 
   9   0  22     1493.08     1628.82     73.01 o 
  10   0  22      263.35      304.45     31.88 o 
  11   0  22      768.48      647.08     59.16 o 
  12   0  22      227.49      238.72     48.84 o 
  13   0  22       59.31       38.51     49.73 o 
  14   0  22       35.48       48.94     46.26 o 
  15   0  22      364.93      386.72     56.98 o 
  16   0  22      133.83      106.71     51.42 o 
  17   0  22      126.90      129.14     57.47 o 
 -21   1  22      179.40      213.81     35.50 o 
 -20   1  22       23.19       35.52     33.94 o 
 -19   1  22       57.03       61.35     30.24 o 
 -18   1  22       76.22      112.54     24.74 o 
 -17   1  22      307.88      293.04     27.81 o 
 -16   1  22        0.88       11.26     29.90 o 
 -15   1  22      544.49      571.90     37.45 o 
 -14   1  22        2.02        4.11     22.57 o 
 -13   1  22        0.95       17.58     20.85 o 
 -12   1  22        4.09        6.70     21.93 o 
 -11   1  22      768.13      789.10     33.11 o 
 -10   1  22       11.78       -8.75     17.75 o 
  -9   1  22      922.18      916.80     30.50 o 
  -8   1  22      130.17      137.00     19.18 o 
  -7   1  22      117.06      137.80     19.58 o 
  -6   1  22       35.32       47.41     17.88 o 
  -5   1  22     1021.18      956.68     32.87 o 
  -4   1  22      189.68      197.33     19.98 o 
  -3   1  22      659.49      630.25     37.03 o 
  -2   1  22      229.77      195.82     30.95 o 
  -1   1  22      336.38      325.42     21.30 o 
   0   1  22       65.21       55.59     19.61 o 
   1   1  22     1317.90     1328.64     49.77 o 
   2   1  22      454.40      497.73     23.95 o 
   3   1  22       24.99       58.11     17.48 o 
   4   1  22       40.54       70.37     18.01 o 
   5   1  22      247.05      257.61     23.35 o 
   6   1  22       48.52       74.77     18.57 o 
   7   1  22      568.01      575.99     25.91 o 
   8   1  22      220.57      247.49     21.76 o 
   9   1  22       71.68       51.35     19.05 o 
  10   1  22       83.30       78.01     21.69 o 
  11   1  22      376.37      382.04     25.96 o 
  12   1  22      140.00      156.05     48.36 o 
  13   1  22      235.13      231.87     37.05 o 
  14   1  22      145.74      148.68     36.52 o 
  15   1  22        3.10      -40.51     33.62 o 
  16   1  22        9.67      -26.61     35.30 o 
  17   1  22      110.98       73.27     39.54 o 
 -18   2  22       39.14       26.41     30.45 o 
 -17   2  22       43.23       12.30     30.11 o 
 -16   2  22        5.84       45.74     29.90 o 
 -15   2  22       71.83       52.94     32.56 o 
 -14   2  22      159.69      134.54     28.88 o 
 -13   2  22        1.33       -3.14     27.09 o 
 -12   2  22       81.15       83.76     29.04 o 
 -11   2  22       10.93      -32.89     25.49 o 
 -10   2  22        0.78      -25.86     29.14 o 
  -9   2  22       52.38       41.38     26.55 o 
  -8   2  22      446.20      467.58     38.03 o 
  -7   2  22       18.78       -0.65     28.04 o 
  -6   2  22       52.66       92.21     22.85 o 
  -5   2  22        0.76       50.79     22.13 o 
  -4   2  22      137.51      137.05     34.14 o 
  -3   2  22       16.59       32.07     21.82 o 
  -2   2  22      168.45      213.61     33.80 o 
  -1   2  22       15.87      -14.73     25.46 o 
   0   2  22      131.59      157.75     23.15 o 
   1   2  22        7.07        9.22     20.87 o 
   2   2  22      157.14      181.34     35.79 o 
   3   2  22        5.84       21.46     21.80 o 
   4   2  22      289.62      300.98     25.89 o 
   5   2  22       49.08       34.03     22.56 o 
   6   2  22       31.92       -2.71     22.14 o 
   7   2  22        0.14       29.41     21.44 o 
   8   2  22       52.70       58.64     22.24 o 
   9   2  22      138.57      123.50     35.48 o 
  10   2  22      139.09      125.82     24.95 o 
  11   2  22        2.18      -26.74     22.99 o 
  12   2  22        3.26       -9.72     26.51 o 
  13   2  22        0.10       21.49     41.09 o 
  14   2  22       12.17      -31.74     34.81 o 
 -13   3  22        4.41       -1.79     26.44 o 
 -12   3  22       62.28       58.15     28.14 o 
 -11   3  22       74.45       76.49     26.88 o 
 -10   3  22       79.93       81.47     26.99 o 
  -9   3  22      143.82      167.34     28.37 o 
  -8   3  22       10.40      -21.41     24.26 o 
  -7   3  22       82.49      113.32     26.09 o 
  -6   3  22      196.98      249.87     35.09 o 
  -5   3  22        2.37       -3.71     24.79 o 
  -4   3  22      124.77      116.98     27.95 o 
  -3   3  22        2.81        1.96     24.38 o 
  -2   3  22       47.39       59.47     25.61 o 
  -1   3  22       49.78       23.46     32.49 o 
   0   3  22      183.93      141.97     30.66 o 
   1   3  22        9.74      -20.20     23.85 o 
   2   3  22      249.95      273.23     27.75 o 
   3   3  22        0.42       -5.61     24.48 o 
   4   3  22      123.99      139.84     26.16 o 
   5   3  22        2.86       30.96     24.85 o 
   6   3  22      164.37      165.55     27.26 o 
   7   3  22        1.88        0.47     24.59 o 
   8   3  22       77.49       76.40     43.01 o 
   9   3  22        0.52       -7.42     29.76 o 
 -20   1  23      187.80      205.13     33.60 o 
 -19   1  23       89.91       47.23     28.00 o 
 -18   1  23      187.70      253.18     29.11 o 
 -17   1  23      150.52      167.81     26.56 o 
 -16   1  23       37.88       37.76     24.38 o 
 -15   1  23       11.14       11.98     23.52 o 
 -14   1  23      378.66      389.67     41.49 o 
 -13   1  23      187.82      194.43     26.94 o 
 -12   1  23      366.26      398.25     27.78 o 
 -11   1  23      139.79      172.63     24.81 o 
 -10   1  23      202.75      212.51     24.89 o 
  -9   1  23       69.37       47.17     19.05 o 
  -8   1  23      997.25      988.24     36.40 o 
  -7   1  23      277.17      263.82     22.15 o 
  -6   1  23       12.89      -22.98     17.91 o 
  -5   1  23       75.02       96.19     20.55 o 
  -4   1  23      546.73      596.03     40.19 o 
  -3   1  23       99.05      101.61     19.76 o 
  -2   1  23      632.09      676.38     28.08 o 
  -1   1  23      154.56      150.86     20.87 o 
   0   1  23       12.68       15.28     20.43 o 
   1   1  23       16.39      -30.18     20.12 o 
   2   1  23      790.07      765.76     28.30 o 
   3   1  23       15.73       -3.53     18.59 o 
   4   1  23      463.99      490.17     27.74 o 
   5   1  23       20.83       12.68     22.93 o 
   6   1  23       61.87       71.18     19.58 o 
   7   1  23       95.77       97.65     21.16 o 
   8   1  23      767.80      780.03     29.40 o 
   9   1  23       79.76      110.12     31.34 o 
  10   1  23      216.46      189.57     28.49 o 
  11   1  23        4.45      -29.57     24.43 o 
  12   1  23      163.25      184.03     35.41 o 
  13   1  23        6.22      -16.03     36.12 o 
  14   1  23      259.84      252.66     41.43 o 
  15   1  23       15.77       -5.40     34.33 o 
 -17   2  23       28.32       46.94     33.81 o 
 -16   2  23      148.00      125.25     33.12 o 
 -15   2  23       97.56      142.50     33.54 o 
 -14   2  23        9.95       15.76     29.05 o 
 -13   2  23       24.25       39.25     30.32 o 
 -12   2  23      268.74      280.94     32.77 o 
 -11   2  23      125.97      134.42     29.64 o 
 -10   2  23      199.84      176.90     54.88 o 
  -9   2  23      278.63      305.19     31.63 o 
  -8   2  23       43.22       17.12     27.70 o 
  -7   2  23       34.52       37.27     23.80 o 
  -6   2  23     1021.26     1085.44     78.93 o 
  -5   2  23       56.15       62.72     24.32 o 
  -4   2  23      130.18      121.27     23.79 o 
  -3   2  23      298.97      345.05     28.72 o 
  -2   2  23      192.11      192.86     25.84 o 
  -1   2  23       40.12       38.77     22.95 o 
   0   2  23     1194.32     1083.35     39.72 o 
   1   2  23        0.65       -2.42     21.78 o 
   2   2  23        0.64      -22.38     22.45 o 
   3   2  23      292.52      336.20     27.99 o 
   4   2  23      319.41      342.94     27.50 o 
   5   2  23        7.90      -12.82     23.89 o 
   6   2  23      162.87      150.47     23.87 o 
   7   2  23       63.85       92.62     24.18 o 
   8   2  23       25.94        7.28     23.26 o 
   9   2  23        0.86       17.14     24.83 o 
  10   2  23      305.01      306.36     28.15 o 
  11   2  23        7.02        6.24     28.05 o 
  12   2  23      107.59       76.07     29.17 o 
 -11   3  23        4.49       28.82     27.56 o 
 -10   3  23       85.08       86.20     29.45 o 
  -9   3  23       36.65       76.79     28.04 o 
  -8   3  23       74.49       57.81     28.02 o 
  -7   3  23        3.71        5.85     26.18 o 
  -6   3  23       45.18       79.78     26.54 o 
  -5   3  23       38.73       51.79     26.42 o 
  -4   3  23      203.16      279.58     30.28 o 
  -3   3  23        8.74        8.65     25.88 o 
  -2   3  23       22.94      -11.91     25.61 o 
  -1   3  23        0.68       36.19     25.62 o 
   0   3  23       17.19       27.61     25.45 o 
   1   3  23       47.04       40.97     25.33 o 
   2   3  23      106.34      109.54     27.74 o 
   3   3  23       75.10      140.61     26.95 o 
   4   3  23       59.77       24.27     26.26 o 
   5   3  23        0.43       21.00     25.31 o 
   6   3  23       25.17        8.80     26.42 o 
 -19   0  24      157.40      235.45     56.68 o 
 -18   0  24      868.94      990.13     83.58 o 
 -17   0  24        3.21        4.47     53.90 o 
 -16   0  24       42.04       31.84     37.29 o 
 -15   0  24      306.46      371.16     47.60 o 
 -14   0  24      792.91      768.28     51.47 o 
 -13   0  24       27.53       65.11     31.16 o 
 -12   0  24     1052.54     1083.97     53.05 o 
 -11   0  24      235.71      246.98     29.11 o 
 -10   0  24       10.13        4.61     25.63 o 
  -9   0  24      271.61      343.52     34.40 o 
  -8   0  24     1699.25     1727.99     57.77 o 
  -7   0  24        6.63        6.54     28.92 o 
  -6   0  24      957.30      980.26     42.13 o 
  -5   0  24      682.34      612.92     34.34 o 
  -4   0  24      340.32      384.92     30.25 o 
  -3   0  24       72.03       72.74     31.35 o 
  -2   0  24     2132.46     2155.25     82.23 o 
  -1   0  24      151.21      223.83     35.93 o 
   0   0  24      226.53      170.58     35.05 o 
   1   0  24      660.81      547.65     42.12 o 
   2   0  24      374.50      321.46     40.53 o 
   3   0  24        5.16      -34.30     43.63 o 
   4   0  24     1378.60     1459.43     67.22 o 
   5   0  24      311.71      312.67     50.52 o 
   6   0  24      127.94       86.56     43.97 o 
   7   0  24      680.32      815.63     47.98 o 
   8   0  24      546.90      573.11     59.11 o 
   9   0  24       13.74      -21.14     44.07 o 
  10   0  24      630.00      553.48     61.54 o 
  11   0  24      509.17      618.30     64.02 o 
  12   0  24        9.98       64.62     54.40 o 
  13   0  24      253.81      220.36     54.30 o 
  14   0  24      213.06      214.30     59.46 o 
 -18   1  24       59.40       72.58     26.84 o 
 -17   1  24        8.62       36.62     26.38 o 
 -16   1  24      342.81      387.89     31.25 o 
 -15   1  24        4.89       33.53     25.26 o 
 -14   1  24       29.41       51.96     25.74 o 
 -13   1  24        1.18       24.51     25.05 o 
 -12   1  24      259.74      249.52     27.03 o 
 -11   1  24        1.00       19.36     23.04 o 
 -10   1  24      450.47      483.63     30.76 o 
  -9   1  24        2.54      -22.02     23.25 o 
  -8   1  24       24.80       61.84     22.97 o 
  -7   1  24       65.10       63.99     21.94 o 
  -6   1  24      575.65      615.84     27.43 o 
  -5   1  24        6.92      -11.15     19.53 o 
  -4   1  24      803.19      754.84     29.93 o 
  -3   1  24      267.49      287.52     23.60 o 
  -2   1  24        0.28        8.85     20.50 o 
  -1   1  24       43.06       28.54     22.55 o 
   0   1  24      659.08      629.24     32.33 o 
   1   1  24       17.80        1.50     21.09 o 
   2   1  24      651.54      689.11     28.97 o 
   3   1  24      513.78      515.71     26.32 o 
   4   1  24        2.60      -11.26     19.71 o 
   5   1  24       40.70       72.30     22.79 o 
   6   1  24      610.02      634.88     27.83 o 
   7   1  24      145.26      167.99     22.14 o 
   8   1  24      254.48      251.43     27.74 o 
   9   1  24      161.91      173.59     30.04 o 
  10   1  24        3.61      -13.11     27.57 o 
  11   1  24       28.28       10.41     54.79 o 
  12   1  24      131.24      197.42     38.55 o 
  13   1  24      152.16      136.06     42.24 o 
 -15   2  24       29.49       54.58     36.47 o 
 -14   2  24       13.53       52.81     44.80 o 
 -13   2  24      223.81      210.31     34.05 o 
 -12   2  24        0.36       32.96     29.35 o 
 -11   2  24        4.48       -4.43     36.91 o 
 -10   2  24       15.75       43.00     29.76 o 
  -9   2  24      212.91      195.27     30.34 o 
  -8   2  24        1.85       68.59     28.13 o 
  -7   2  24      136.11      131.81     25.87 o 
  -6   2  24        7.32       -3.55     24.56 o 
  -5   2  24       71.89       89.84     27.29 o 
  -4   2  24       30.62       49.62     24.95 o 
  -3   2  24      234.50      290.93     28.21 o 
  -2   2  24        0.41        0.90     24.28 o 
  -1   2  24      247.88      251.59     31.29 o 
   0   2  24      147.70      167.62     32.90 o 
   1   2  24        5.35       42.51     25.08 o 
   2   2  24        7.40       29.93     23.33 o 
   3   2  24       73.60       45.48     24.38 o 
   4   2  24       48.81       29.13     28.71 o 
   5   2  24      326.48      394.22     35.67 o 
   6   2  24        8.15        7.78     25.18 o 
   7   2  24       27.64       25.86     24.40 o 
   8   2  24       17.41       14.19     25.94 o 
   9   2  24       46.15       51.85     27.15 o 
  10   2  24       37.02       47.51     26.92 o 
  -7   3  24       68.60       48.12     27.67 o 
  -6   3  24       25.10       26.53     26.36 o 
  -5   3  24      225.97      263.16     30.32 o 
  -4   3  24      124.66      139.62     33.07 o 
  -3   3  24       14.80       11.00     26.75 o 
  -2   3  24       39.69       44.70     27.63 o 
  -1   3  24      258.75      252.66     30.44 o 
   0   3  24       74.90       75.66     27.31 o 
   1   3  24        7.87       -7.71     27.49 o 
   2   3  24        3.10       14.27     30.04 o 
   3   3  24       31.10       24.12     27.64 o 
 -17   1  25        3.34       10.37     26.41 o 
 -16   1  25       65.53      103.16     36.46 o 
 -15   1  25      301.63      341.02     29.83 o 
 -14   1  25       23.90       33.02     26.91 o 
 -13   1  25      244.59      251.15     29.63 o 
 -12   1  25       41.59       48.85     26.33 o 
 -11   1  25       80.21       75.94     25.63 o 
 -10   1  25       23.39       35.16     24.28 o 
  -9   1  25      455.39      467.12     41.69 o 
  -8   1  25       20.84       22.06     23.69 o 
  -7   1  25      192.08      230.94     37.15 o 
  -6   1  25       70.85       64.18     24.55 o 
  -5   1  25      200.44      222.16     23.69 o 
  -4   1  25       44.74       22.08     21.69 o 
  -3   1  25      771.19      782.42     30.93 o 
  -2   1  25       26.26       15.79     20.51 o 
  -1   1  25        5.39      -17.44     22.98 o 
   0   1  25        8.86       33.96     22.58 o 
   1   1  25      260.47      297.82     26.46 o 
   2   1  25       10.97      -24.48     20.67 o 
   3   1  25      406.71      411.32     25.92 o 
   4   1  25       21.31       51.92     23.32 o 
   5   1  25        3.65        9.90     21.18 o 
   6   1  25        0.22        3.75     24.35 o 
   7   1  25      289.99      253.90     32.62 o 
   8   1  25       14.16      -10.87     26.83 o 
   9   1  25       45.83       44.11     28.77 o 
  10   1  25        2.86      -25.54     36.87 o 
  11   1  25       18.19      -55.84     37.23 o 
  12   1  25        0.31      -57.40     38.27 o 
 -13   2  25      220.29      235.61     35.08 o 
 -12   2  25       35.49       76.15     44.90 o 
 -11   2  25      264.78      281.63     43.79 o 
 -10   2  25       94.62       75.33     30.89 o 
  -9   2  25        3.13      -25.55     28.91 o 
  -8   2  25        0.03        2.57     25.35 o 
  -7   2  25      214.86      193.19     27.11 o 
  -6   2  25       52.73       98.15     26.05 o 
  -5   2  25      482.95      490.01     33.05 o 
  -4   2  25        2.45      -10.27     28.38 o 
  -3   2  25       66.69       58.92     25.32 o 
  -2   2  25        2.08       17.26     25.39 o 
  -1   2  25      759.33      788.78     56.75 o 
   0   2  25        2.78       -5.67     24.41 o 
   1   2  25       71.38       82.18     26.84 o 
   2   2  25        7.61       -1.42     25.45 o 
   3   2  25       49.26       63.79     26.41 o 
   4   2  25        2.73      -15.51     25.19 o 
   5   2  25      527.19      553.59     33.85 o 
   6   2  25       66.23       57.98     26.59 o 
   7   2  25      144.64      123.65     28.27 o 
   8   2  25       33.97       34.54     27.27 o 
 -16   0  26        4.73        3.37     53.40 o 
 -15   0  26      152.92      180.56     58.07 o 
 -14   0  26       72.55      142.04     55.49 o 
 -13   0  26      395.26      324.71     44.73 o 
 -12   0  26       42.53       10.82     48.64 o 
 -11   0  26       50.17       85.77     70.67 o 
 -10   0  26      101.76      153.63     52.11 o 
  -9   0  26      606.51      646.58     49.02 o 
  -8   0  26        1.79      -10.33     33.26 o 
  -7   0  26      655.53      716.10     49.35 o 
  -6   0  26       58.10      101.40     35.32 o 
  -5   0  26        2.77      -33.55     34.96 o 
  -4   0  26      414.19      386.09     43.63 o 
  -3   0  26      877.26      966.63     97.03 o 
  -2   0  26       18.49       -8.61     63.53 o 
  -1   0  26      552.75      527.05     89.93 o 
   0   0  26      505.94      503.43     45.81 o 
   1   0  26        1.66      -32.57     35.22 o 
   2   0  26      188.78      224.99     68.69 o 
   3   0  26      662.88      657.10     49.66 o 
   4   0  26       49.88      -15.78     50.72 o 
   5   0  26      344.40      396.75     62.53 o 
   6   0  26      603.12      636.68     90.08 o 
   7   0  26       14.43       29.66     34.49 o 
   8   0  26       12.26      -44.67     52.81 o 
   9   0  26      279.69      348.90     64.62 o 
  10   0  26       47.41      -36.43     55.09 o 
  11   0  26      106.68       71.87     53.30 o 
 -15   1  26       91.83      117.09     28.95 o 
 -14   1  26       71.75       39.35     27.89 o 
 -13   1  26        3.47      -21.37     26.72 o 
 -12   1  26       51.27       70.77     27.62 o 
 -11   1  26      113.08       82.55     27.21 o 
 -10   1  26       74.56       95.52     26.81 o 
  -9   1  26      115.27      104.79     25.94 o 
  -8   1  26      203.15      233.04     30.73 o 
  -7   1  26        1.22       11.74     25.55 o 
  -6   1  26       15.49       14.87     25.33 o 
  -5   1  26      288.85      315.57     35.25 o 
  -4   1  26       67.13       26.29     25.11 o 
  -3   1  26      114.45      112.86     27.50 o 
  -2   1  26      495.49      566.62     56.93 o 
  -1   1  26       10.99        3.59     24.98 o 
   0   1  26        8.52       20.84     27.19 o 
   1   1  26      386.99      374.07     26.39 o 
   2   1  26      237.10      284.83     25.58 o 
   3   1  26      119.87      146.79     31.67 o 
   4   1  26      157.67      134.31     26.99 o 
   5   1  26       30.39       40.52     29.41 o 
   6   1  26        1.24      -11.27     24.80 o 
   7   1  26      237.04      217.77     29.74 o 
   8   1  26      313.34      347.47     35.57 o 
   9   1  26      100.04      132.83     52.46 o 
 -10   2  26        1.68       33.69     30.32 o 
  -9   2  26       44.39       83.67     28.16 o 
  -8   2  26      131.38      125.20     28.52 o 
  -7   2  26       25.29        4.41     26.84 o 
  -6   2  26       37.68       58.26     27.44 o 
  -5   2  26       56.55       65.92     27.91 o 
  -4   2  26       26.81       11.58     26.59 o 
  -3   2  26        0.18      -17.19     26.06 o 
  -2   2  26       86.36       83.36     27.45 o 
  -1   2  26       19.43       26.33     26.71 o 
   0   2  26       14.33       -5.65     27.76 o 
   1   2  26       89.71       86.42     27.78 o 
   2   2  26       91.74      127.02     39.43 o 
   3   2  26       16.50       15.36     27.81 o 
   4   2  26       10.64       38.37     27.33 o 
   5   2  26      165.42      201.74     30.29 o 
 -12   1  27        0.49       31.28     26.86 o 
 -11   1  27       10.88       11.08     27.53 o 
 -10   1  27      297.63      301.94     31.43 o 
  -9   1  27       70.02       58.43     27.23 o 
  -8   1  27      213.88      314.03     30.91 o 
  -7   1  27      122.11      154.40     44.93 o 
  -6   1  27       73.09       96.96     39.76 o 
  -5   1  27       39.79        2.06     29.96 o 
  -4   1  27      204.03      227.23     45.00 o 
  -3   1  27       89.68      111.21     36.30 o 
  -2   1  27      165.75      182.40     31.19 o 
  -1   1  27        3.30       12.14     33.72 o 
   0   1  27       69.09       69.23     32.82 o 
   1   1  27       35.13       30.65     32.63 o 
   2   1  27      467.72      520.74     39.88 o 
   3   1  27        0.20      -28.92     31.02 o 
   4   1  27        2.13      -33.94     35.42 o 
   5   1  27       57.49       47.62     60.06 o 
   6   1  27       53.95       36.79     34.07 o 
   7   1  27        0.79       -3.34     35.27 o 
  -5   2  27       30.47       35.04     28.72 o 
  -4   2  27       36.73       39.97     29.25 o 
  -3   2  27        0.91       -6.54     28.40 o 
  -2   2  27      185.29      208.17     29.88 o 
  -1   2  27        9.50        7.84     27.93 o 
   0   2  27      257.77      232.09     31.34 o 
 -11   0  28      364.89      329.81     44.39 o 
 -10   0  28       97.42       82.36     40.57 o 
  -9   0  28      192.70      201.82     43.50 o 
  -8   0  28      172.94      125.01     39.79 o 
  -7   0  28      218.72      172.82     42.18 o 
  -6   0  28        0.80       -9.26     37.31 o 
  -5   0  28      372.44      465.21     48.86 o 
  -4   0  28      106.77      136.49     38.61 o 
  -3   0  28       59.86      117.65     39.92 o 
  -2   0  28      150.02      129.69     40.99 o 
  -1   0  28       93.91      156.38     43.38 o 
   0   0  28        1.20      -21.33     39.93 o 
   1   0  28      773.18      773.98     57.97 o 
   2   0  28        7.76       -0.98     42.07 o 
   3   0  28        5.94      -46.45     49.73 o 
   4   0  28      121.22      118.42     59.06 o 
   5   0  28      324.54      365.91     44.94 o 
  -8   1  28       33.50       68.42     34.28 o 
  -7   1  28      180.14      199.25     36.35 o 
  -6   1  28       12.28        0.19     47.21 o 
  -5   1  28       50.92       63.11     34.57 o 
  -4   1  28      194.16      320.06     47.57 o 
  -3   1  28      165.13      162.23     43.64 o 
  -2   1  28       25.52       14.00     85.07 o 
  -1   1  28       67.91       98.02     39.85 o 
   0   1  28       91.37      169.61     35.44 o 
   1   1  28       67.24       72.46     34.27 o 
   2   1  28       32.67       12.43     32.80 o 
   3   1  28      211.59      150.25     35.74 o 
                                                 
